# Supplementary material for: Field evaluation of a prototype tuberculosis lipoarabinomannan lateral flow assay on HIV-positive and HIV-negative patients
Source: PLoS One. 2021 Jul 26;16(7):e0254156. doi: 10.1371/journal.pone.0254156 (PMC8312950; doi:10.1371/journal.pone.0254156)
Supplement: S2 File — (XLSX) [file pone.0254156.s002.xlsx]

## Sheet: Sheet1
Subject ID	Composite Standard Result	LFA Prototype Visual Read	Alere Determine TB-LAM Visual Grade Result	HIV Status (Confirmed)	CD4 Count Result	Sex	Age	Height (cm)	Weight (kg)	BMI	Temperature (Celsius)	Heart Rate (BPM)	ECOG Score	Days of Cough	Smoking in the last 30 days	Prior TB (more than 1 year ago)	Subsequently Hospitalized	Xpert Result	Xpert Ultra Result	Urine Xpert Ultra	MGIT Result 1	MGIT Result 2	LJ Result 1	LJ Result 2	Urine Glucose	Urine Bilirubin	Urine Ketones	Urine Specific Gravity	Urine Blood	Urine pH	Urine Protein	Urine Urobilinogen	Urine Nitrite	Urine Leukocytes
1	Negative	Negative	Grade 0	Negative		Female	23	155	35	14.5682	33.3	117	1: Restricted in physically strenuous activity but ambulatory and able to carry out work of a light or sedentary nature (KS 70-80)	90	No	No	Yes	Negative	Negative	Negative	Negative	Negative	Negative	Negative	Negative	Negative	Trace	1.025	Trace-intact	5.5	Negative	0.2 EU/dL	Negative	Negative
2	Positive	Positive	Grade 0	Negative		Male	30	169.5	55	19.1436	37.8	102	2: Ambulatory and capable of all self-care but unable to carry out any work activities. Out of bed > 50% (KS 50-60)	90	No	No	No	Positive	Positive	Negative	Positive for TB		Positive for TB		Negative	Small	15 mg/dL	1.025	Negative	6	30 mg/dL	2.0 EU/dL	Negative	Negative
3	Negative	Negative	Grade 0	Negative		Female	27	177	65	20.7476	36.4	73	1: Restricted in physically strenuous activity but ambulatory and able to carry out work of a light or sedentary nature (KS 70-80)	21	No	No	No	Negative	Negative	Negative	Negative	Negative	Negative	Negative	Negative	Negative	Negative	1.02	Trace-lysed	5.5	Negative	0.2 EU/dL	Positive	Trace
4	Positive	Negative	Grade 0	Negative		Male	22	178.5	45.5	14.2802	38.3	121	1: Restricted in physically strenuous activity but ambulatory and able to carry out work of a light or sedentary nature (KS 70-80)	30	No	No	No	Positive	Positive	Negative	Positive for TB		Positive for TB		Negative	Negative	Negative	1.01	Negative	5.5	Negative	1.0 EU/dL	Negative	Negative
5	Negative	Negative	Grade 0	Negative		Male	28	166.8	56.4	20.2716	37.2	68	1: Restricted in physically strenuous activity but ambulatory and able to carry out work of a light or sedentary nature (KS 70-80)	18	No	No	No	Negative	Negative	Negative	Negative	Negative	Negative	Negative	Negative	Negative	Negative	1.01	Negative	6	Negative	0.2 EU/dL	Negative	Negative
6	Negative	Negative	Grade 0	Negative		Male	39	175	61	19.9184	36.8	78	1: Restricted in physically strenuous activity but ambulatory and able to carry out work of a light or sedentary nature (KS 70-80)	14	No	No	No	Negative	Negative	Negative	Contaminated	Contaminated	Negative	Negative	Negative	Negative	Negative	1.02	Negative	5.5	30 mg/dL	0.2 EU/dL	Negative	Negative
7	Positive	Negative	Grade 0	Negative		Male	39	172	55	18.5911	36.8	108	2: Ambulatory and capable of all self-care but unable to carry out any work activities. Out of bed > 50% (KS 50-60)	30	No	No	No	Positive	Positive	Positive	Positive for TB		Positive for TB		Negative	Negative	Negative	1.02	Trace-intact	5.5	100 mg/dL	1.0 EU/dL	Negative	Negative
8	Positive	Negative	Grade 0	Positive	15	Male	39	159.8	51	19.9718	36.9	135	1: Restricted in physically strenuous activity but ambulatory and able to carry out work of a light or sedentary nature (KS 70-80)	21	No	No	No	Positive	Positive	Negative	Negative		Negative		Negative	Negative	Negative	1.015	Negative	6.5	100 mg/dL	1.0 EU/dL	Negative	Negative
9	Negative	Negative	Grade 0	Negative		Male	27	172	54	18.2531	36.8	113	1: Restricted in physically strenuous activity but ambulatory and able to carry out work of a light or sedentary nature (KS 70-80)	60	No	No	Yes	Negative	Negative	Negative	Negative	Negative	Negative	Negative	Negative	Negative	Negative	<=1.005	Negative	5	Negative	2.0 EU/dL	Negative	Negative
10	Positive	Positive	Grade 0	Positive	189	Male	39	165.3	51	18.6648	37.7	94	1: Restricted in physically strenuous activity but ambulatory and able to carry out work of a light or sedentary nature (KS 70-80)	30	Yes	No	No	Positive	Positive	Negative	Positive for TB		Positive for TB		Negative	Negative	Negative	1.015	Negative	>=9.0	30 mg/dL	2.0 EU/dL	Negative	Negative
11	Negative	Negative	Grade 0	Negative		Male	32	174.5	46	15.1066	38.1	137	1: Restricted in physically strenuous activity but ambulatory and able to carry out work of a light or sedentary nature (KS 70-80)	21	Yes	No	No	Negative	Negative	Negative	Negative	Negative	Negative	Negative	Negative	Negative	Negative	1.01	Negative	7	Negative	0.2 EU/dL	Negative	Negative
12	Negative	Negative	Grade 0	Negative		Male	25	181	65	19.8407	37.3	71	1: Restricted in physically strenuous activity but ambulatory and able to carry out work of a light or sedentary nature (KS 70-80)	180	No	Yes	No	Negative	Negative	Negative	Negative	Negative	Negative	Negative	Negative	Negative	Negative	1.025	Negative	6	Negative	0.2 EU/dL	Negative	Negative
13	Positive	Negative	Grade 0	Positive	119	Male	43	176	48	15.4959	37.4	63	2: Ambulatory and capable of all self-care but unable to carry out any work activities. Out of bed > 50% (KS 50-60)	30	No	No	No	Positive	Positive	Negative	Negative		Negative		100 mg/dL	Small	15 mg/dL	1.025	Trace-lysed	6	>=300 mg/dL	0.2 EU/dL	Negative	Negative
14	Negative	Negative	Grade 0	Positive	310	Male	43	183.4	42	12.4868	38	133	2: Ambulatory and capable of all self-care but unable to carry out any work activities. Out of bed > 50% (KS 50-60)	30	No	Yes	No	Negative	Negative	Negative	Negative	Negative	Negative	Negative	Negative	Negative	Trace	>=1.030	Negative	6	100 mg/dL	0.2 EU/dL	Negative	Negative
15	Negative	Negative	Grade 0	Positive	573	Male	36	159.6	48	18.8441	36.1	75	1: Restricted in physically strenuous activity but ambulatory and able to carry out work of a light or sedentary nature (KS 70-80)	60	No	Yes	No	Negative	Negative	Negative	Negative	Negative	Negative	Negative	Negative	Negative	Negative	1.015	Small	6	30 mg/dL	0.2 EU/dL	Negative	Negative
16	Positive	Positive	Grade 2	Negative		Male	39	177.5	55	17.4569	38.1	103	1: Restricted in physically strenuous activity but ambulatory and able to carry out work of a light or sedentary nature (KS 70-80)	90	Yes	No	No	Positive	Positive	Positive	Positive for TB		Positive for TB		100 mg/dL	Negative	Negative	<=1.005	Negative	6	Negative	4.0 EU/dL	Negative	Negative
17	Negative	Negative	Grade 0	Negative		Female	62	173.5	57	18.9355	35.3	95	1: Restricted in physically strenuous activity but ambulatory and able to carry out work of a light or sedentary nature (KS 70-80)	30	No	No	No	Negative	Negative	Negative	Negative	Negative	Negative	Negative	Negative	Negative	Negative	1.015	Trace-intact	8	Negative	0.2 EU/dL	Negative	Negative
18	Negative	Negative	Grade 0	Positive	310	Male	30	179.7	40	12.3869	37.3	106	2: Ambulatory and capable of all self-care but unable to carry out any work activities. Out of bed > 50% (KS 50-60)	90	Yes	Yes	No	Negative	Negative	Negative	Negative	Negative	Negative	Negative	Negative	Small	15 mg/dL	>=1.030	Negative	5.5	>=300 mg/dL	1.0 EU/dL	Negative	Negative
19	Negative	Negative	Grade 0	Negative		Male	25	167.4	53.3	19.0203	39.3	95	2: Ambulatory and capable of all self-care but unable to carry out any work activities. Out of bed > 50% (KS 50-60)	14	No	No	No	Negative	Negative	Negative	Negative	Negative	Negative	Negative	Negative	Negative	40 mg/dL	1.025	Negative	6	30 mg/dL	0.2 EU/dL	Negative	Negative
20	Positive	Positive	Grade 0	Negative		Female	24	178	45	14.2028	36.8	68	1: Restricted in physically strenuous activity but ambulatory and able to carry out work of a light or sedentary nature (KS 70-80)	14	No	No	No	Positive	Positive	Positive	Positive for TB		Positive for TB		Negative	Negative	Negative	1.01	Negative	5.5	Negative	0.2 EU/dL	Negative	Small
21	Positive	Positive	Grade 0	Negative		Female	25	164	60	22.3081	37.1	110	1: Restricted in physically strenuous activity but ambulatory and able to carry out work of a light or sedentary nature (KS 70-80)	60	No	No	No	Positive	Positive	Negative	Positive for TB		Positive for TB		Negative	Small	Trace	1.02	Negative	5.5	30 mg/dL	1.0 EU/dL	Negative	Negative
22	Positive	Positive	Grade 0	Negative		Male	30	168.8	43	15.0912	37.8	111	1: Restricted in physically strenuous activity but ambulatory and able to carry out work of a light or sedentary nature (KS 70-80)	150	No	No	No	Positive	Positive	Negative	Positive for TB		Positive for TB		Negative	Negative	Negative	1.01	Negative	6	Negative	0.2 EU/dL	Negative	Negative
23	Positive	Positive	Grade 0	Positive	276	Male	35	178.4	48	15.0817	38.7	103	2: Ambulatory and capable of all self-care but unable to carry out any work activities. Out of bed > 50% (KS 50-60)	90	No	No	No	Positive	Positive	Positive	Positive for TB		Positive for TB		Negative	Negative	Negative	1.01	Moderate	6.5	Trace	0.2 EU/dL	Negative	Negative
24	Positive	Negative	Grade 0	Negative		Male	24	186.1	67	19.3456	36.9	88	1: Restricted in physically strenuous activity but ambulatory and able to carry out work of a light or sedentary nature (KS 70-80)	21	No	No	No	Positive	Positive	Negative	Contaminated		Negative		Negative	Negative	Negative	1.01	Trace-lysed	7	Negative	0.2 EU/dL	Negative	Negative
25	Positive	Positive	Grade 3	Positive	141	Female	27	163.3	42	15.7499	37.6	120	3: Capable of only limited self-care , confined to bed or chair > 50% waking hours (KS 30 - 40)	40	No	No	Yes	Positive	Positive	Positive	Negative		Negative		100 mg/dL	Negative	Trace	1.01	Negative	6	30 mg/dL	2.0 EU/dL	Negative	Small
26	Negative	Negative	Grade 0	Negative		Male	28	164	55	20.4491	36.3	93	0: Fully active, able to carry on all pre-disease activities with restriction (KS 90-100)	60	No	No	No	Negative	Negative	Negative	Negative	Negative	Negative	Negative	Negative	Negative	Negative	1.02	Negative	7.5	Negative	0.2 EU/dL	Negative	Negative
27	Positive	Positive	Grade 0	Positive	430	Male	21	181	62	18.9249	37.4	94	1: Restricted in physically strenuous activity but ambulatory and able to carry out work of a light or sedentary nature (KS 70-80)	30	No	No	No	Negative	Negative	Positive	Negative	Negative	Negative	Negative	Negative	Negative	Negative	1.02	Small	6.5	Negative	0.2 EU/dL	Negative	Negative
28	Negative	Negative	Grade 0	Positive	12	Female	37	171.3	54	18.4026	38.9	90	2: Ambulatory and capable of all self-care but unable to carry out any work activities. Out of bed > 50% (KS 50-60)	14	No	No	Yes	Negative	Negative	Negative	Negative	Negative	Negative	Negative	Negative	Negative	Negative	<=1.005	Negative	6.5	100 mg/dL	0.2 EU/dL	Negative	Moderate
29	Positive	Positive	Grade 3	Negative		Male	26	173.2	44.7	14.9009	38.9	122	2: Ambulatory and capable of all self-care but unable to carry out any work activities. Out of bed > 50% (KS 50-60)	30	No	No	Yes	Positive	Positive (Trace)	Negative	Positive for TB		Positive for TB		Negative	Negative	Negative	<=1.005	Negative	6	Negative	0.2 EU/dL	Negative	Negative
30	Positive	Positive	Grade 0	Negative		Male	25	176.3	42.4	13.6415	37.8		2: Ambulatory and capable of all self-care but unable to carry out any work activities. Out of bed > 50% (KS 50-60)	39	No	No	Yes	Positive	Positive	Negative	Positive for TB		Positive for TB		Negative	Negative	Trace	1.025	Negative	6	30 mg/dL	1.0 EU/dL	Negative	Negative
31	Negative	Negative	Grade 0	Positive	210	Female	47	178.5	56	17.5757	37.4	89	1: Restricted in physically strenuous activity but ambulatory and able to carry out work of a light or sedentary nature (KS 70-80)	30	No	No	No	Negative	Negative	Negative	Negative	Negative	Negative	Negative	Negative	Negative	Negative	1.02	Negative	7.5	30 mg/dL	1.0 EU/dL	Negative	Negative
32	Negative	Negative	Grade 0	Positive	402	Female	59	165	56	20.5693	37.1	101	1: Restricted in physically strenuous activity but ambulatory and able to carry out work of a light or sedentary nature (KS 70-80)	14	No	No	No	Negative	Negative	Negative	Contaminated	Contaminated	Negative	Negative	Negative	Negative	Negative	1.015	Negative	7	Negative	0.2 EU/dL	Negative	Negative
33	Negative	Negative	Grade 0	Negative		Male	32	184.8	57	16.6906	38.1	93	2: Ambulatory and capable of all self-care but unable to carry out any work activities. Out of bed > 50% (KS 50-60)	21	Yes	No	No	Negative	Negative	Negative	Negative	Negative	Negative	Negative	Negative	Negative	Negative	1.02	Trace-lysed	6.5	Negative	0.2 EU/dL	Negative	Negative
34	Negative	Negative	Grade 0	Positive	116	Female	24	175.5	54	17.5323	36.8	62	2: Ambulatory and capable of all self-care but unable to carry out any work activities. Out of bed > 50% (KS 50-60)	30	Yes	No	No	Negative	Negative	Negative	Negative	Negative	Negative	Negative	Negative	Negative	Negative	1.015	Negative	8.5	30 mg/dL	1.0 EU/dL	Negative	Negative
35	Negative	Negative	Grade 0	Negative		Male	47	159	50	19.7777	36.9	101	2: Ambulatory and capable of all self-care but unable to carry out any work activities. Out of bed > 50% (KS 50-60)	14	No	Yes	No	Negative	Negative	Negative	Negative	Negative	Negative	Negative	Negative	Negative	Negative	<=1.005	Trace-intact	6.5	Negative	0.2 EU/dL	Negative	Trace
36	Negative	Negative	Grade 0	Negative		Female	20	159	59	23.3377	36.8	137	0: Fully active, able to carry on all pre-disease activities with restriction (KS 90-100)	30	No	No	No	Negative	Negative	Negative	Negative	Negative	Negative	Negative	Negative	Negative	Negative	1.025	Negative	5	Negative	0.2 EU/dL	Negative	Negative
37	Negative	Positive	Grade 0	Negative		Male	26	178.5	70	21.9696	38.1	80	1: Restricted in physically strenuous activity but ambulatory and able to carry out work of a light or sedentary nature (KS 70-80)	30	No	No	No	Negative	Negative	Negative	Negative	Negative	Negative	Negative	Negative	Negative	Negative	1.01	Negative	6	Negative	0.2 EU/dL	Negative	Negative
38	Negative	Positive	Grade 0	Negative		Male	38	181	49	14.9568	37.5	102	2: Ambulatory and capable of all self-care but unable to carry out any work activities. Out of bed > 50% (KS 50-60)	150	No	Yes	No	Negative	Negative	Negative	Negative	Negative	Negative	Negative	Negative	Negative	Negative	1.015	Negative	7	Negative	0.2 EU/dL	Negative	Negative
39	Negative	Negative	Grade 0	Positive	310	Female	35	155	45	18.7305	37.4	91	1: Restricted in physically strenuous activity but ambulatory and able to carry out work of a light or sedentary nature (KS 70-80)	14	Yes	No	No	Negative	Negative	Negative	Negative	Negative	Negative	Negative	Negative	Negative	Negative	1.02	Negative	6	Negative	0.2 EU/dL	Negative	Negative
40	Positive	Positive	Grade 0	Negative		Male	30	169	60	21.0077	37.8	92	2: Ambulatory and capable of all self-care but unable to carry out any work activities. Out of bed > 50% (KS 50-60)	21	No	No	No	Positive	Positive	Negative	Positive for TB		Positive for TB		Negative	Negative	Trace	>=1.030	Negative	5.5	Negative	0.2 EU/dL	Negative	Trace
41	Positive	Negative	Grade 0	Positive	304	Male	22	170	54	18.6851	37.6	98	1: Restricted in physically strenuous activity but ambulatory and able to carry out work of a light or sedentary nature (KS 70-80)	60	No	No	No	Negative	Negative	Negative	Negative	Positive for TB	Negative	Negative	Negative	Negative	Negative	1.02	Negative	6	30 mg/dL	2.0 EU/dL	Negative	Negative
42	Negative	Positive	Grade 0	Positive	53	Female	30	154	41.4	17.4566	40.2	143	3: Capable of only limited self-care , confined to bed or chair > 50% waking hours (KS 30 - 40)	60	No	No	Yes	Negative	Negative	Negative	Negative	Negative	Negative	Negative	Negative	Negative	Negative	1.01	Trace-lysed	5.5	100 mg/dL	0.2 EU/dL	Negative	Negative
43	Negative	Negative	Grade 0	Negative		Female	20	165	63	23.1405	36.6	78	0: Fully active, able to carry on all pre-disease activities with restriction (KS 90-100)	60	No	No	No	Negative	Negative	Negative	Negative	Negative	Negative	Negative	Negative	Negative	Negative	1.02	Negative	5.5	Negative	0.2 EU/dL	Negative	Negative
44	Negative	Negative	Grade 0	Positive	302	Female	21	163	62	23.3355	36.1	75	0: Fully active, able to carry on all pre-disease activities with restriction (KS 90-100)	30	No	No	No	Negative	Negative	Negative	Negative	Negative	Negative	Negative	Negative	Negative	Negative	>=1.030	Negative	6	Negative	0.2 EU/dL	Negative	Small
45	Negative	Positive	Grade 0	Positive	385	Female	36	168.7	59	20.7311	36.8	91	2: Ambulatory and capable of all self-care but unable to carry out any work activities. Out of bed > 50% (KS 50-60)	30	No	No	No	Negative	Negative	Negative	Negative	Negative	Negative	Negative	Negative	Negative	Negative	1.015	Negative	6.5	Negative	0.2 EU/dL	Negative	Trace
46	Positive	Positive	Grade 0	Positive	523	Male	48	169.8	47	16.3013	38.1	92	2: Ambulatory and capable of all self-care but unable to carry out any work activities. Out of bed > 50% (KS 50-60)	60	No	No	No	Positive	Positive	Negative	Positive for TB		Positive for TB		Negative	Small	Trace	1.015	Negative	7	30 mg/dL	>=8.0 EU/dL	Negative	Negative
47	Negative	Negative	Grade 0	Negative		Male	39	172.3	62	20.8844	37.4	78	1: Restricted in physically strenuous activity but ambulatory and able to carry out work of a light or sedentary nature (KS 70-80)	180	No	No	No	Negative	Negative	Negative	Negative	Negative	Negative	Negative	Negative	Negative	Negative	1.015	Negative	7	Negative	0.2 EU/dL	Negative	Negative
48	Negative	Positive	Grade 0	Positive	540	Female	34	165.8	42	15.2785	38.1	89	2: Ambulatory and capable of all self-care but unable to carry out any work activities. Out of bed > 50% (KS 50-60)	120	No	No	No	Negative	Negative	Negative	Negative	Negative	Negative	Negative	Negative	Negative	Negative	1.015	Moderate	5.5	Negative	0.2 EU/dL	Negative	Trace
49	Negative	Positive	Grade 0	Positive	712	Male	28	176.8	55	17.5954	37.5	94	2: Ambulatory and capable of all self-care but unable to carry out any work activities. Out of bed > 50% (KS 50-60)	21	No	No	No	Negative	Negative	Negative	Negative	Negative	Negative	Negative	Negative	Negative	Negative	1.01	Trace-intact	6	Negative	0.2 EU/dL	Negative	Negative
50	Negative	Negative	Grade 0	Negative		Male	26	158.5	56	22.291	36.9	95	0: Fully active, able to carry on all pre-disease activities with restriction (KS 90-100)	60	No	No	No	Negative	Negative	Negative	Negative	Negative	Negative	Negative	Negative	Negative	Negative	1.01	Negative	7	Negative	0.2 EU/dL	Negative	Negative
51	Negative	Negative	Grade 0	Positive	270	Male	27	157.5	43.3	17.4553	36	84	2: Ambulatory and capable of all self-care but unable to carry out any work activities. Out of bed > 50% (KS 50-60)	30	No	No	Yes	Negative	Negative	Negative	Negative	Negative	Negative	Negative	Negative	Small	Negative	1.025	Small	6	>=300 mg/dL	0.2 EU/dL	Negative	Negative
52	Positive	Negative	Grade 0	Negative		Male	40	181	50	15.262	38.5	110	2: Ambulatory and capable of all self-care but unable to carry out any work activities. Out of bed > 50% (KS 50-60)	30	No	No	No	Positive	Positive	Negative	Contaminated		Positive for TB		Negative	Small	Trace	1.02	Moderate	5.5	30 mg/dL	1.0 EU/dL	Negative	Negative
53	Positive	Positive	Grade 1	Positive	298	Male	27	175.4	41	13.3268	37.8	134	2: Ambulatory and capable of all self-care but unable to carry out any work activities. Out of bed > 50% (KS 50-60)	90	No	No	No	Positive	Positive	Negative	Positive for TB		Positive for TB		Negative	Negative	Negative	1.01	Trace-intact	7	Negative	0.2 EU/dL	Negative	Negative
54	Negative	Negative	Grade 0	Negative		Male	39	176.5	60	19.2602	37.4	83	1: Restricted in physically strenuous activity but ambulatory and able to carry out work of a light or sedentary nature (KS 70-80)	14	No	No	No	Negative	Negative	Negative	Negative	Negative	Negative	Negative	Negative	Small	40 mg/dL	1.025	Negative	6.5	30 mg/dL	1.0 EU/dL	Negative	Negative
55	Positive	Positive	Grade 0	Positive	119	Female	25	168.8	52	18.2498	37.6	141	2: Ambulatory and capable of all self-care but unable to carry out any work activities. Out of bed > 50% (KS 50-60)	14	No	No	No	Negative	Positive	Negative	Positive for TB	Positive for TB	Positive for TB	Positive for TB	Negative	Small	Negative	1.01	Trace-intact	7	30 mg/dL	2.0 EU/dL	Negative	Moderate
56	Negative	Negative	Grade 0	Negative		Female	44	159.7	44.3	17.3698	35.8	69	1: Restricted in physically strenuous activity but ambulatory and able to carry out work of a light or sedentary nature (KS 70-80)	14	No	No	Yes	Negative	Negative	Negative	Negative	Negative	Negative	Negative	Negative	Negative	Negative	1.015	Negative	8.5	Negative	0.2 EU/dL	Negative	Negative
57	Positive	Positive	Grade 0	Negative		Male	47	174.3	47.8	15.7338	38.1	98	1: Restricted in physically strenuous activity but ambulatory and able to carry out work of a light or sedentary nature (KS 70-80)	30	Yes	No	No	Positive	Positive	Negative	Positive for TB		Positive for TB		100 mg/dL	Small	Trace	1.015	Negative	8.5	30 mg/dL	4.0 EU/dL	Negative	Negative
58	Negative	Negative	Grade 0	Negative		Male	58	177.9	63.2	19.9694	35.6	63	0: Fully active, able to carry on all pre-disease activities with restriction (KS 90-100)	14	No	No	No	Negative	Negative	Negative	Negative	Negative	Negative	Negative	Negative	Negative	Negative	1.01	Negative	6	Negative	0.2 EU/dL	Negative	Negative
59	Negative	Negative	Grade 0	Negative		Male	19	177.5	54	17.1395	36.6	106	1: Restricted in physically strenuous activity but ambulatory and able to carry out work of a light or sedentary nature (KS 70-80)	14	No	No	No	Negative	Negative	Negative	Negative	Negative	Negative	Negative	Negative	Negative	Negative	1.025	Trace-intact	5.5	Negative	0.2 EU/dL	Negative	Negative
60	Positive	Negative	Grade 0	Negative		Female	38	178.5	52	16.3203	37.8	118	1: Restricted in physically strenuous activity but ambulatory and able to carry out work of a light or sedentary nature (KS 70-80)	30	No	No	No	Positive	Positive	Negative	Positive for TB		Positive for TB		Negative	Negative	Negative	1.015	Negative	7	Negative	1.0 EU/dL	Negative	Large
61	Negative	Negative	Grade 0	Positive	270	Male	38	179.9	65	20.084	37.6	79	2: Ambulatory and capable of all self-care but unable to carry out any work activities. Out of bed > 50% (KS 50-60)	14	No	No	No	Negative	Negative	Negative	Negative	Negative	Negative	Negative	Negative	Negative	Negative	1.01	Negative	6	Negative	0.2 EU/dL	Negative	Negative
62	Negative	Negative	Grade 0	Negative		Female	35	168.5	68	23.9502	36.1	66	0: Fully active, able to carry on all pre-disease activities with restriction (KS 90-100)	14	No	No	No	Negative	Negative	Negative	Negative	Negative	Negative	Negative	Negative	Negative	Negative	1.015	Moderate	6	Negative	0.2 EU/dL	Negative	Negative
63	Positive	Positive	Grade 0	Negative		Female	29	158.9	42	16.6342	36.1	109	1: Restricted in physically strenuous activity but ambulatory and able to carry out work of a light or sedentary nature (KS 70-80)	30	No	Yes	No	Positive	Positive	Negative	Positive for TB		Positive for TB		Negative	Small	Negative	1.02	Negative	7	Trace	4.0 EU/dL	Negative	Negative
64	Positive	Negative	Grade 0	Positive	87	Male	50	172.3	44.5	14.9896	36.2	84	3: Capable of only limited self-care , confined to bed or chair > 50% waking hours (KS 30 - 40)	90	No	No	Yes	Positive	Positive	Negative	Positive for TB		Positive for TB		Negative	Negative	Negative	1.015	Negative	5	100 mg/dL	0.2 EU/dL	Negative	Negative
65	Positive	Negative	Grade 0	Positive	0	Female	45	166.4	47	16.9743	37.7	121	3: Capable of only limited self-care , confined to bed or chair > 50% waking hours (KS 30 - 40)	30	No	No	Yes	Positive	Positive	Negative	Positive for TB		Negative		Negative	Negative	Negative	1.01	Negative	7	Negative	0.2 EU/dL	Negative	Negative
66	Negative	Positive	Grade 0	Negative		Male	45	178	51	16.0965	37.5	109	1: Restricted in physically strenuous activity but ambulatory and able to carry out work of a light or sedentary nature (KS 70-80)	90	No	No	No	Negative	Negative	Negative	Negative	Negative	Negative	Negative	Negative	Negative	Negative	1.02	Trace-intact	5.5	Negative	0.2 EU/dL	Negative	Negative
67	Negative	Negative	Grade 0	Positive	43	Male	43	164.5	58	21.4337	36.8	91	2: Ambulatory and capable of all self-care but unable to carry out any work activities. Out of bed > 50% (KS 50-60)	21	No	No	Yes	Negative	Negative	Negative	Negative	Contaminated	Negative	Negative	Negative	Negative	Negative	1.015	Trace-intact	6.5	30 mg/dL	1.0 EU/dL	Negative	Small
68	Negative	Negative	Grade 0	Negative		Male	48	176.8	48.7	15.5799	37	131	1: Restricted in physically strenuous activity but ambulatory and able to carry out work of a light or sedentary nature (KS 70-80)	60	Yes	No	No	Negative	Negative	Negative	Negative	Negative	Negative	Negative	Negative	Negative	Negative	1.01	Negative	5.5	Trace	0.2 EU/dL	Negative	Negative
69	Negative	Positive	Grade 0	Negative		Female	30	158.5	64.6	25.7143	36.1	82	1: Restricted in physically strenuous activity but ambulatory and able to carry out work of a light or sedentary nature (KS 70-80)	14	No	No	No	Negative	Negative	Negative	Negative	Negative	Negative	Negative	Negative	Negative	Negative	1.015	Moderate	7	Negative	0.2 EU/dL	Negative	Negative
70	Negative	Negative	Grade 0	Negative		Male	41	168.7	70	24.5962	36	76	1: Restricted in physically strenuous activity but ambulatory and able to carry out work of a light or sedentary nature (KS 70-80)	14	No	No	No	Negative	Negative	Negative	Negative	Negative	Negative	Negative	Negative	Negative	Trace	1.02	Negative	7	Negative	0.2 EU/dL	Negative	Negative
71	Positive	Negative	Grade 0	Negative		Male	19	176.4	50	16.0684	38.1	90	2: Ambulatory and capable of all self-care but unable to carry out any work activities. Out of bed > 50% (KS 50-60)	180	No	No	No	Positive	Positive	Negative	Positive for TB		Negative		Negative	Negative	Negative	1.02	Negative	5.5	Negative	0.2 EU/dL	Negative	Negative
72	Positive	Positive	Grade 0	Negative		Male	34	173.5	42	13.9524	38	121	2: Ambulatory and capable of all self-care but unable to carry out any work activities. Out of bed > 50% (KS 50-60)	180	No	No	No	Positive	Positive	Negative	Positive for TB		Positive for TB		Negative	Negative	Negative	1.01	Negative	6	30 mg/dL	0.2 EU/dL	Negative	Negative
73	Positive	Positive	Grade 0	Negative		Male	22	180.6	62	19.0089	37.8	144	2: Ambulatory and capable of all self-care but unable to carry out any work activities. Out of bed > 50% (KS 50-60)	21	No	No	No	Positive	Positive	Negative	Positive for TB		Positive for TB		Negative	Small	Trace	1.025	Negative	5	30 mg/dL	0.2 EU/dL	Negative	Negative
74	Positive	Negative	Grade 0	Negative		Male	24	163.5	58	21.6966	40.9	104	1: Restricted in physically strenuous activity but ambulatory and able to carry out work of a light or sedentary nature (KS 70-80)	60	No	No	No	Positive	Positive	Negative	Positive for TB		Positive for TB		Negative	Negative	Negative	1.015	Negative	7.5	Negative	0.2 EU/dL	Negative	Negative
75	Negative	Negative	Grade 0	Negative		Male	34	168.5	55	19.3715	37.4	103	1: Restricted in physically strenuous activity but ambulatory and able to carry out work of a light or sedentary nature (KS 70-80)	60	No	No	No	Negative	Negative	Negative	Negative	Negative	Negative	Negative	Negative	Negative	Negative	1.01	Negative	6	Negative	0.2 EU/dL	Negative	Negative
76	Negative	Negative	Grade 0	Positive	421	Male	38	179.9	55	16.9942	37.2	84	1: Restricted in physically strenuous activity but ambulatory and able to carry out work of a light or sedentary nature (KS 70-80)	60	Yes	No	No	Negative	Negative	Negative	Negative	Negative	Negative	Negative	Negative	Negative	Negative	1.01	Negative	5.5	Negative	0.2 EU/dL	Negative	Trace
77	Positive	Negative	Grade 0	Negative		Male	26	181	60	18.3145	38.2	90	2: Ambulatory and capable of all self-care but unable to carry out any work activities. Out of bed > 50% (KS 50-60)	60	No	No	No	Positive	Positive	Negative	Positive for TB		Negative		Negative	Negative	Negative	1.01	Negative	7	Negative	0.2 EU/dL	Negative	Negative
78	Negative	Negative	Grade 0	Negative		Male	30	178.6	60	18.81	37.8	58	1: Restricted in physically strenuous activity but ambulatory and able to carry out work of a light or sedentary nature (KS 70-80)	30	No	No	No	Negative	Negative	Negative	Negative	Negative	Negative	Negative	Negative	Negative	Negative	1.02	Negative	7	Negative	0.2 EU/dL	Negative	Negative
79	Negative	Negative	Grade 0	Negative		Male	32	180	85	26.2346	37.6	72	1: Restricted in physically strenuous activity but ambulatory and able to carry out work of a light or sedentary nature (KS 70-80)	30	No	No	No	Negative	Negative	Negative	Negative	Negative	Negative	Negative	Negative	Negative	Negative	1.015	Negative	7	Trace	0.2 EU/dL	Negative	Negative
80	Negative	Negative	Grade 0	Negative		Female	20	174.5	51	16.7486	36.7	82	2: Ambulatory and capable of all self-care but unable to carry out any work activities. Out of bed > 50% (KS 50-60)	14	No	No	No	Negative	Negative	Negative	Negative	Negative	Negative	Negative	Negative	Negative	Negative	<=1.005	Moderate	6	Negative	0.2 EU/dL	Negative	Negative
81	Negative	Negative	Grade 0	Positive	311	Male	45	176	60	19.3698	38.1	104	2: Ambulatory and capable of all self-care but unable to carry out any work activities. Out of bed > 50% (KS 50-60)	14	No	No	No	Negative	Negative	Negative	Negative	Negative	Negative	Negative	Negative	Negative	Negative	1.025	Negative	6	100 mg/dL	0.2 EU/dL	Negative	Negative
82	Positive	Positive	Grade 1	Positive	360	Male	30	158.7	35	13.8968	37.7	139	2: Ambulatory and capable of all self-care but unable to carry out any work activities. Out of bed > 50% (KS 50-60)	45	No	No	No	Positive	Positive	Positive	Positive for TB		Negative		Negative	Negative	Negative	<=1.005	Small	5.5	Negative	1.0 EU/dL	Negative	Moderate
83	Negative	Negative	Grade 0	Negative		Female	18	176.4	65	20.8889	37.4	70	1: Restricted in physically strenuous activity but ambulatory and able to carry out work of a light or sedentary nature (KS 70-80)	21	No	No	No	Negative	Negative	Negative	Negative	Negative	Negative	Negative	Negative	Negative	Negative	1.01	Negative	5.5	Negative	0.2 EU/dL	Negative	Negative
84	Negative	Negative	Grade 0	Positive	210	Female	32	167	58	20.7967	36.8	84	1: Restricted in physically strenuous activity but ambulatory and able to carry out work of a light or sedentary nature (KS 70-80)	14	No	No	No	Negative	Negative	Negative	Negative	Negative	Negative	Negative	Negative	Negative	Negative	1.01	Trace-intact	6.5	Negative	0.2 EU/dL	Negative	Negative
85	Negative	Negative	Grade 0	Negative		Male	53	187.9	82	23.2252	36.4	93	1: Restricted in physically strenuous activity but ambulatory and able to carry out work of a light or sedentary nature (KS 70-80)	356	No	No	No	Negative	Negative	Negative	Negative	Negative	Negative	Negative	Negative	Negative	Negative	1.015	Negative	8.5	100 mg/dL	0.2 EU/dL	Negative	Negative
86	Positive	Positive	Grade 0	Negative		Male	34	166.5	46	16.5932	37.8	80	1: Restricted in physically strenuous activity but ambulatory and able to carry out work of a light or sedentary nature (KS 70-80)	30	No	No	No	Positive	Positive	Negative	Positive for TB		Positive for TB		Negative	Negative	Negative	1.02	Negative	5.5	Negative	0.2 EU/dL	Negative	Negative
87	Negative	Negative	Grade 0	Negative		Female	34	177.4	61	19.3831	37.5	101	1: Restricted in physically strenuous activity but ambulatory and able to carry out work of a light or sedentary nature (KS 70-80)	14	No	No	No	Negative	Negative	Negative	Negative	Negative	Negative	Negative	Negative	Negative	Negative	1.01	Trace-lysed	5.5	Negative	2.0 EU/dL	Negative	Negative
88	Positive	Positive	Grade 0	Positive	352	Male	36	169.5	44.5	15.4889	38.3	139	2: Ambulatory and capable of all self-care but unable to carry out any work activities. Out of bed > 50% (KS 50-60)	180	No	No	Yes	Positive	Positive	Positive	Positive for TB		Positive for TB		Negative	Negative	Negative	<=1.005	Negative	6	Negative	0.2 EU/dL	Negative	Trace
89	Positive	Positive	Grade 0	Negative		Female	30	168.6	42	14.7752	36.7	127	1: Restricted in physically strenuous activity but ambulatory and able to carry out work of a light or sedentary nature (KS 70-80)	160	No	No	No	Positive	Positive	Negative	Positive for TB		Positive for TB		Negative	Negative	Negative	<=1.005	Negative	6.5	Negative	0.2 EU/dL	Negative	Small
90	Negative	Negative	Grade 0	Negative		Male	29	155	59	24.5578	36.1	78	3: Capable of only limited self-care , confined to bed or chair > 50% waking hours (KS 30 - 40)	30	No	No	No	Negative	Negative	Negative	Negative	Negative	Negative	Negative	Negative	Negative	Negative	<=1.005	Negative	5.5	Negative	0.2 EU/dL	Negative	Negative
91	Positive	Negative	Grade 0	Positive	105	Male	29	168.7	48.6	17.0768	37.1	111	2: Ambulatory and capable of all self-care but unable to carry out any work activities. Out of bed > 50% (KS 50-60)	14	Yes	No	Yes	Positive	Positive	Negative	Positive for TB		Positive for TB		Negative	Negative	Negative	1.01	Small	6	Trace	1.0 EU/dL	Negative	Negative
92	Negative	Positive	Grade 0	Positive	0	Female	60	125	41	26.24	39.1	104	0: Fully active, able to carry on all pre-disease activities with restriction (KS 90-100)	14	No	Yes	Yes	Negative	Negative	Negative	Negative	Negative	Negative	Negative	Negative	Negative	Negative	1.015	Negative	6	Trace	0.2 EU/dL	Negative	Negative
93	Positive	Positive	Grade 3	Negative		Male	32	181	58	17.704	37.6	117	1: Restricted in physically strenuous activity but ambulatory and able to carry out work of a light or sedentary nature (KS 70-80)	160	No	No	No	Positive	Positive	Positive	Positive for TB		Positive for TB		Negative	Moderate	15 mg/dL	1.025	Negative	5.5	100 mg/dL	1.0 EU/dL	Negative	Negative
94	Positive	Negative	Grade 0	Negative		Male	19	163	49	18.4425	38.1	107	2: Ambulatory and capable of all self-care but unable to carry out any work activities. Out of bed > 50% (KS 50-60)	90	No	No	No	Positive	Positive	Negative	Positive for TB		Positive for TB		Negative	Negative	Negative	1.015	Negative	6	Negative	0.2 EU/dL	Negative	Negative
95	Positive	Positive	Grade 0	Negative		Female	34	177.9	52	16.4305	38.1	91	2: Ambulatory and capable of all self-care but unable to carry out any work activities. Out of bed > 50% (KS 50-60)	45	Yes	No	No	Positive	Positive	Negative	Positive for TB		Positive for TB		Negative	Small	Trace	1.015	Negative	6	100 mg/dL	1.0 EU/dL	Negative	Negative
96	Negative	Positive	Grade 0	Positive	24	Female	21	175	60	19.5918	39.5	98	1: Restricted in physically strenuous activity but ambulatory and able to carry out work of a light or sedentary nature (KS 70-80)	30	No	No	Yes	Negative	Negative	Negative	Negative	Negative	Negative	Negative	Negative	Negative	Negative	1.015	Negative	7	Negative	0.2 EU/dL	Negative	Trace
97	Negative	Positive	Grade 0	Positive	1	Male	42	178.5	57.4	18.015	35.6	97	3: Capable of only limited self-care , confined to bed or chair > 50% waking hours (KS 30 - 40)	70	No	No	Yes	Negative	Negative	Negative	Negative	Negative	Negative	Negative	Negative	Negative	Negative	1.025	Negative	5	100 mg/dL	0.2 EU/dL	Negative	Negative
98	Positive	Negative	Grade 0	Negative		Female	39	178	73	23.04	36.4	80	0: Fully active, able to carry on all pre-disease activities with restriction (KS 90-100)	60	No	No	No	Positive	Positive	Negative	Positive for TB		Positive for TB		Negative	Negative	Negative	1.01	Negative	6.5	Negative	0.2 EU/dL	Negative	Negative
99	Positive	Positive	Grade 0	Negative		Female	35	160	65	25.3906	38.5	133	1: Restricted in physically strenuous activity but ambulatory and able to carry out work of a light or sedentary nature (KS 70-80)	180	No	No	No	Positive	Positive	Positive (Trace)	Positive for TB		Positive for TB		Negative	Negative	Negative	1.01	Negative	7	Trace	0.2 EU/dL	Negative	Trace
100	Negative	Negative	Grade 0	Negative		Male	31	172	55	18.5911	37.8	99	1: Restricted in physically strenuous activity but ambulatory and able to carry out work of a light or sedentary nature (KS 70-80)	120	No	No	No	Negative	Negative	Negative	Negative	Negative	Negative	Negative	Negative	Negative	Negative	1.015	Negative	7.5	Negative	0.2 EU/dL	Negative	Negative
101	Negative	Negative	Grade 0	Negative		Female	32	181	59	18.0092	36.7	98	1: Restricted in physically strenuous activity but ambulatory and able to carry out work of a light or sedentary nature (KS 70-80)	21	No	No	No	Negative	Negative	Negative	Negative	Negative	Negative	Negative	Negative	Negative	Negative	1.01	Negative	7	Negative	0.2 EU/dL	Negative	Negative
102	Negative	Negative	Grade 0	Negative		Male	23	168	60	21.2585	35.8	80	1: Restricted in physically strenuous activity but ambulatory and able to carry out work of a light or sedentary nature (KS 70-80)	14	No	Yes	No	Negative	Negative	Negative	Contaminated	Negative	Negative	Negative	Negative	Negative	Negative	1.01	Negative	5.5	Negative	0.2 EU/dL	Negative	Negative
103	Positive	Positive	Grade 0	Positive	275	Female	30	168	52	18.424	37.2	138	2: Ambulatory and capable of all self-care but unable to carry out any work activities. Out of bed > 50% (KS 50-60)	30	No	No	No	Positive	Positive	Negative	Positive for TB		Positive for TB		Negative	Negative	Negative	1.02	Negative	7	Negative	0.2 EU/dL	Negative	Negative
104	Positive	Negative	Grade 0	Positive	410	Male	32	177	66	21.0667	37.1	89	1: Restricted in physically strenuous activity but ambulatory and able to carry out work of a light or sedentary nature (KS 70-80)	14	No	No	No	Positive	Positive	Positive (Trace)	Negative		Positive for TB		Negative	Small	Negative	>=1.030	Negative	5.5	Trace	0.2 EU/dL	Positive	Negative
105	Positive	Positive	Grade 0	Negative		Male	25	164.7	54	19.907	37.6	102	1: Restricted in physically strenuous activity but ambulatory and able to carry out work of a light or sedentary nature (KS 70-80)	90	Yes	No	No	Positive	Positive	Negative	Positive for TB		Positive for TB		Negative	Small	Trace	1.02	Negative	5.5	30 mg/dL	0.2 EU/dL	Negative	Negative
106	Negative	Negative	Grade 0	Positive	340	Female	40	178	54	17.0433	37	89	1: Restricted in physically strenuous activity but ambulatory and able to carry out work of a light or sedentary nature (KS 70-80)	21	No	No	No	Negative	Negative	Negative	Negative	Negative	Negative	Negative	Negative	Negative	Negative	1.015	Negative	6	Negative	0.2 EU/dL	Negative	Negative
107	Negative	Negative	Grade 0	Negative		Female	36	167	65	23.3067	36.5	88	1: Restricted in physically strenuous activity but ambulatory and able to carry out work of a light or sedentary nature (KS 70-80)	14	No	No	No	Negative	Negative	Negative	Negative	Negative	Negative	Negative	Negative	Negative	Negative	1.02	Small	8.5	Negative	0.2 EU/dL	Negative	Negative
108	Positive	Positive	Grade 0	Negative		Female	18	180	45.5	14.0432	37.1	78	1: Restricted in physically strenuous activity but ambulatory and able to carry out work of a light or sedentary nature (KS 70-80)	90	No	No	No	Positive	Positive	Negative	Positive for TB		Positive for TB		Negative	Small	Trace	1.025	Negative	5.5	30 mg/dL	0.2 EU/dL	Negative	Negative
109	Negative	Positive	Grade 0	Negative		Female	46	157	82	33.2671	37.5	98	1: Restricted in physically strenuous activity but ambulatory and able to carry out work of a light or sedentary nature (KS 70-80)	21	No	No	No	Negative	Negative	Negative	Positive for NTM	Negative	Negative	Negative	Negative	Negative	Negative	1.025	Negative	5.5	Negative	1.0 EU/dL	Negative	Negative
110	Negative	Negative	Grade 0	Negative		Female	29	149	50	22.5215	35.8	75	0: Fully active, able to carry on all pre-disease activities with restriction (KS 90-100)	14	No	No	No	Negative	Negative	Negative	Negative	Negative	Negative	Negative	Negative	Negative	Negative	1.015	Negative	>=9.0	30 mg/dL	0.2 EU/dL	Negative	Negative
111	Positive	Positive	Grade 0	Negative		Male	53	179	44	13.7324	38.1	99	2: Ambulatory and capable of all self-care but unable to carry out any work activities. Out of bed > 50% (KS 50-60)	90	No	Yes	No	Positive	Positive	Negative	Positive for TB		Negative		Negative	Small	Trace	>=1.030	Large	5.5	Trace	0.2 EU/dL	Negative	Negative
112	Negative	Negative	Grade 0	Negative		Male	19	168	66	23.3844	35.8	75	1: Restricted in physically strenuous activity but ambulatory and able to carry out work of a light or sedentary nature (KS 70-80)	14	No	No	No	Negative	Negative	Negative	Negative	Negative	Negative	Negative	Negative	Negative	Negative	1.01	Moderate	7	Negative	0.2 EU/dL	Negative	Negative
113	Negative	Negative	Grade 0	Negative		Male	22	182	52	15.6986	37	98	1: Restricted in physically strenuous activity but ambulatory and able to carry out work of a light or sedentary nature (KS 70-80)	30	No	No	No	Negative	Negative	Negative	Negative	Negative	Negative	Negative	Negative	Negative	Negative	1.01	Negative	6.5	Negative	0.2 EU/dL	Negative	Negative
114	Negative	Positive	Grade 0	Positive	101	Female	40	134	34	18.9352	37.7	121	1: Restricted in physically strenuous activity but ambulatory and able to carry out work of a light or sedentary nature (KS 70-80)	160	No	No	No	Negative	Negative	Negative	Negative	Negative	Negative	Negative	Negative	Negative	Negative	1.01	Negative	7.5	Negative	0.2 EU/dL	Negative	Negative
115	Positive	Positive	Grade 0	Positive	77	Female	57	181	42	12.8201	38.8	126	2: Ambulatory and capable of all self-care but unable to carry out any work activities. Out of bed > 50% (KS 50-60)	120	No	No	No	Positive	Positive	Negative	Positive for TB		Positive for TB		Negative	Negative	Trace	1.015	Negative	7	Negative	0.2 EU/dL	Negative	Negative
116	Negative	Negative	Grade 0	Negative		Male	31	178.5	63	19.7726	36.5	60	1: Restricted in physically strenuous activity but ambulatory and able to carry out work of a light or sedentary nature (KS 70-80)	14	No	Yes	No	Negative	Negative	Negative	Contaminated	Negative	Negative	Negative	Negative	Negative	Negative	1.015	Trace-intact	7	Negative	0.2 EU/dL	Negative	Negative
117	Positive	Positive	Grade 0	Negative		Male	46	181.5	55	16.6959	38.9	116	2: Ambulatory and capable of all self-care but unable to carry out any work activities. Out of bed > 50% (KS 50-60)	90	Yes	No	No	Positive	Positive	Negative	Positive for TB		Positive for TB		Negative	Negative	Negative	1.015	Negative	8.5	Trace	1.0 EU/dL	Negative	Negative
118	Positive	Positive	Grade 1	Positive	18	Female	38	157.6	53	21.3385	37.8	124	2: Ambulatory and capable of all self-care but unable to carry out any work activities. Out of bed > 50% (KS 50-60)	30	No	No	No	Positive	Positive	Positive	Negative		Positive for TB		Negative	Small	Negative	1.015	Small	6	100 mg/dL	0.2 EU/dL	Negative	Moderate
119	Positive	Positive	Grade 0	Positive	210	Female	40	173.5	55	18.2711	36.8	62	1: Restricted in physically strenuous activity but ambulatory and able to carry out work of a light or sedentary nature (KS 70-80)	21	No	No	No	Positive	Positive	Negative	Positive for TB		Positive for TB		Negative	Negative	Negative	<=1.005	Negative	6.5	Negative	4.0 EU/dL	Negative	Negative
120	Positive	Positive	Grade 0	Negative		Female	36	180.5	84	25.7825	36.4	76	0: Fully active, able to carry on all pre-disease activities with restriction (KS 90-100)	90	No	No	No	Positive	Positive	Negative	Positive for TB		Positive for TB		100 mg/dL	Negative	Negative	1.01	Negative	6.5	100 mg/dL	1.0 EU/dL	Negative	Negative
121	Positive	Negative	Grade 0	Negative		Male	43	168	46.7	16.5462	35.5	138	3: Capable of only limited self-care , confined to bed or chair > 50% waking hours (KS 30 - 40)	18	No	Yes	Yes	Positive	Positive	Negative	Positive for TB		Negative		Negative	Negative	Negative	<=1.005	Negative	5.5	Negative	0.2 EU/dL	Negative	Negative
122	Negative	Negative	Grade 0	Negative		Male	35	170	46	15.917	37	59	1: Restricted in physically strenuous activity but ambulatory and able to carry out work of a light or sedentary nature (KS 70-80)	30	Yes	No	No	Negative	Negative	Negative	Negative	Negative	Negative	Negative	Negative	Small	Negative	1.025	Negative	5.5	Negative	0.2 EU/dL	Negative	Negative
123	Negative	Positive	Grade 0	Negative		Female	18	166.5	60	21.6433	37	77	1: Restricted in physically strenuous activity but ambulatory and able to carry out work of a light or sedentary nature (KS 70-80)	30	No	No	No	Negative	Negative	Negative	Negative	Negative	Negative	Negative	Negative	Negative	Negative	1.015	Negative	7	Negative	0.2 EU/dL	Negative	Small
124	Positive	Positive	Grade 0	Negative		Male	26	169	55	19.257	38.2	109	2: Ambulatory and capable of all self-care but unable to carry out any work activities. Out of bed > 50% (KS 50-60)	21	No	No	No	Positive	Positive	Negative	Positive for TB		Positive for TB		Negative	Negative	Negative	1.02	Large	6	Negative	0.2 EU/dL	Negative	Negative
125	Negative	Negative	Grade 0	Negative		Male	37	175	66	21.551	37.6	88	1: Restricted in physically strenuous activity but ambulatory and able to carry out work of a light or sedentary nature (KS 70-80)	90	No	Yes	No	Negative	Negative	Negative	Negative	Negative	Negative	Negative	Negative	Negative	Negative	1.01	Negative	6	Negative	0.2 EU/dL	Negative	Negative
126	Negative	Negative	Grade 0	Positive	216	Female	20	178	55	17.3589	37	78	1: Restricted in physically strenuous activity but ambulatory and able to carry out work of a light or sedentary nature (KS 70-80)	21	No	No	No	Negative	Negative	Negative	Negative	Negative	Negative	Negative	Negative	Negative	Negative	1.01	Large	6.5	Negative	0.2 EU/dL	Negative	Negative
127	Negative	Negative	Grade 0	Negative		Female	18	166.8	52	18.6901	37.8	103	1: Restricted in physically strenuous activity but ambulatory and able to carry out work of a light or sedentary nature (KS 70-80)	90	No	No	No	Negative	Negative	Negative	Negative	Negative	Negative	Negative	Negative	Moderate	15 mg/dL	>=1.030	Negative	5.5	>=300 mg/dL	0.2 EU/dL	Positive	Negative
128	Negative	Positive	Grade 0	Negative		Male	46	181	59	18.0092	37.2	97	1: Restricted in physically strenuous activity but ambulatory and able to carry out work of a light or sedentary nature (KS 70-80)	14	No	No	No	Negative	Negative	Negative	Negative	Negative	Negative	Negative	Negative	Negative	15 mg/dL	1.02	Negative	6.5	Trace	0.2 EU/dL	Negative	Negative
129	Negative	Negative	Grade 0	Negative		Male	53	178.8	45	14.0759	37.7	99	2: Ambulatory and capable of all self-care but unable to carry out any work activities. Out of bed > 50% (KS 50-60)	14	No	Yes	No	Negative	Negative	Negative	Contaminated	Negative	Negative	Negative	Negative	Negative	Negative	<=1.005	Negative	7	Negative	0.2 EU/dL	Negative	Negative
130	Positive	Negative	Grade 0	Positive	46	Male	19	183.3	56	16.6672	37.2	74	1: Restricted in physically strenuous activity but ambulatory and able to carry out work of a light or sedentary nature (KS 70-80)	30	No	No	No	Positive	Positive	Negative	Positive for TB		Positive for TB		Negative	Negative	15 mg/dL	1.01	Negative	6.5	30 mg/dL	0.2 EU/dL	Negative	Negative
131	Negative	Negative	Grade 0	Negative		Male	22	177.5	62	19.6786	36.4	79	1: Restricted in physically strenuous activity but ambulatory and able to carry out work of a light or sedentary nature (KS 70-80)	14	No	No	No	Negative	Negative	Negative	Negative	Negative	Negative	Negative	Negative	Negative	Negative	1.01	Negative	7	Negative	0.2 EU/dL	Negative	Negative
132	Positive	Negative	Grade 0	Positive	75	Female	40	167.5	96	34.217	36.4	84	1: Restricted in physically strenuous activity but ambulatory and able to carry out work of a light or sedentary nature (KS 70-80)	14	No	Yes	No	Positive	Positive	Negative	Positive for TB		Positive for TB		Negative	Small	Negative	1.025	Large	5.5	100 mg/dL	0.2 EU/dL	Negative	Moderate
133	Positive	Positive	Grade 0	Negative		Female	22	172	45.5	15.3799	35.9	109	1: Restricted in physically strenuous activity but ambulatory and able to carry out work of a light or sedentary nature (KS 70-80)	120	No	No	No	Positive	Positive	Positive	Positive for TB		Positive for TB		Negative	Negative	Negative	1.025	Large	5.5	Negative	0.2 EU/dL	Negative	Negative
134	Negative	Negative	Grade 0	Negative		Male	57	184.3	42	12.3651	38.1	99	2: Ambulatory and capable of all self-care but unable to carry out any work activities. Out of bed > 50% (KS 50-60)	365	No	Yes	No	Negative	Negative	Negative	Negative	Negative	Negative	Negative	Negative	Negative	Negative	1.01	Trace-intact	7	Negative	0.2 EU/dL	Negative	Negative
135	Positive	Negative	Grade 0	Negative		Female	40	157	35	14.1994	36.1	113	1: Restricted in physically strenuous activity but ambulatory and able to carry out work of a light or sedentary nature (KS 70-80)	200	No	No	No	Positive	Positive	Negative	Positive for TB		Positive for TB		Negative	Negative	Negative	<=1.005	Trace-lysed	6	Negative	0.2 EU/dL	Negative	Large
136	Positive	Negative	Grade 0	Negative		Male	19	166	50	18.1449	38.1	97	1: Restricted in physically strenuous activity but ambulatory and able to carry out work of a light or sedentary nature (KS 70-80)	150	No	No	No	Positive	Positive	Negative	Positive for TB		Positive for TB		Negative	Negative	Negative	<=1.005	Trace-intact	5.5	Negative	0.2 EU/dL	Negative	Negative
137	Positive	Positive	Grade 0	Negative		Male	27	173	59	19.7133	37.4	106	1: Restricted in physically strenuous activity but ambulatory and able to carry out work of a light or sedentary nature (KS 70-80)	45	No	No	No	Positive	Positive	Positive	Positive for TB		Positive for TB		Negative	Small	Negative	1.015	Negative	5.5	Trace	1.0 EU/dL	Negative	Small
138	Positive	Negative	Grade 0	Negative		Male	30	168.5	41	14.4406	38	134	2: Ambulatory and capable of all self-care but unable to carry out any work activities. Out of bed > 50% (KS 50-60)	90	No	No	No	Positive	Positive	Positive	Positive for TB		Positive for TB		Negative	Negative	Trace	>=1.030	Moderate	5.5	Negative	0.2 EU/dL	Negative	Negative
139	Positive	Positive	Grade 0	Positive	425	Male	31	184	60	17.7221	38.3	137	2: Ambulatory and capable of all self-care but unable to carry out any work activities. Out of bed > 50% (KS 50-60)	180	Yes	Yes	No	Positive	Positive	Negative	Positive for TB		Positive for TB		Negative	Small	Negative	1.02	Negative	6	30 mg/dL	4.0 EU/dL	Negative	Negative
140	Positive	Positive	Grade 0	Negative		Male	50	185	59	17.2389	38.2	107	2: Ambulatory and capable of all self-care but unable to carry out any work activities. Out of bed > 50% (KS 50-60)	210	Yes	No	No	Positive	Positive	Negative	Positive for TB		Positive for TB		Negative	Negative	Negative	1.02	Negative	8.5	Negative	1.0 EU/dL	Negative	Negative
141	Positive	Negative	Grade 0	Negative		Female	19	168.6	54	18.9967	37.8	90	1: Restricted in physically strenuous activity but ambulatory and able to carry out work of a light or sedentary nature (KS 70-80)	30	No	No	No	Positive	Positive	Negative	Positive for TB		Positive for TB		Negative	Negative	Negative	1.01	Negative	7	Negative	0.2 EU/dL	Negative	Negative
142	Positive	Positive	Grade 0	Negative		Male	26	178	54	17.0433	37.6	119	1: Restricted in physically strenuous activity but ambulatory and able to carry out work of a light or sedentary nature (KS 70-80)	60	No	No	No	Positive	Positive	Negative	Positive for TB		Positive for TB		Negative	Negative	Negative	1.02	Negative	6.5	Negative	0.2 EU/dL	Negative	Negative
143	Negative	Negative	Grade 0	Negative		Male	42	176	52.5	16.9486	36	107	1: Restricted in physically strenuous activity but ambulatory and able to carry out work of a light or sedentary nature (KS 70-80)	120	No	Yes	No	Negative	Negative	Negative	Contaminated	Negative	Negative	Negative	Negative	Negative	Negative	<=1.005	Negative	5.5	Negative	1.0 EU/dL	Negative	Negative
144	Negative	Positive	Grade 0	Negative		Male	27	181	56	17.0935	38.1	133	2: Ambulatory and capable of all self-care but unable to carry out any work activities. Out of bed > 50% (KS 50-60)	14	Yes	No	No	Negative	Negative	Negative	Negative	Negative	Negative	Negative	Negative	Negative	Negative	1.015	Small	6	100 mg/dL	1.0 EU/dL	Negative	Negative
145	Positive	Negative	Grade 0	Negative		Male	44	177.5	46	14.6003	39.1	122	2: Ambulatory and capable of all self-care but unable to carry out any work activities. Out of bed > 50% (KS 50-60)	45	No	No	No	Positive	Positive	Negative	Positive for TB		Positive for TB		Negative	Negative	Negative	1.02	Negative	5.5	Trace	0.2 EU/dL	Negative	Negative
146	Positive	Positive	Grade 0	Negative		Male	36	176	63	20.3383	36.5	121	2: Ambulatory and capable of all self-care but unable to carry out any work activities. Out of bed > 50% (KS 50-60)	45	No	No	No	Positive	Positive	Negative	Positive for TB		Positive for TB		Negative	Small	Negative	1.015	Negative	8.5	30 mg/dL	4.0 EU/dL	Negative	Negative
147	Negative	Negative	Grade 0	Positive	301	Female	54	169	55	19.257	36.4	101	1: Restricted in physically strenuous activity but ambulatory and able to carry out work of a light or sedentary nature (KS 70-80)	14	No	No	No	Negative	Negative	Negative	Negative	Negative	Negative	Negative	Negative	Negative	Negative	<=1.005	Negative	6.5	Negative	0.2 EU/dL	Negative	Trace
148	Negative	Negative	Grade 0	Negative		Male	23	174	55	18.1662	35.3	104	1: Restricted in physically strenuous activity but ambulatory and able to carry out work of a light or sedentary nature (KS 70-80)	180	No	Yes	No	Negative	Negative	Negative	Contaminated	Negative	Negative	Negative	Negative	Negative	Negative	1.015	Negative	6.5	Negative	0.2 EU/dL	Negative	Negative
149	Negative	Negative	Grade 0	Negative		Male	25	164	49	18.2183	37.6	96	1: Restricted in physically strenuous activity but ambulatory and able to carry out work of a light or sedentary nature (KS 70-80)	90	Yes	No	No	Negative	Negative	Negative	Negative	Negative	Negative	Negative	Negative	Small	Negative	1.015	Negative	8.5	100 mg/dL	1.0 EU/dL	Negative	Negative
150	Negative	Negative	Grade 0	Negative		Male	24	174	70	23.1206	35.9	67	0: Fully active, able to carry on all pre-disease activities with restriction (KS 90-100)	0	No	No	No	Negative	Negative	Negative	Contaminated	Contaminated	Negative	Negative	Negative	Negative	Negative	1.015	Negative	7.5	Negative	0.2 EU/dL	Negative	Negative
151	Negative	Negative	Grade 0	Positive	501	Male	39	175.8	56	18.1197	38.1	65	1: Restricted in physically strenuous activity but ambulatory and able to carry out work of a light or sedentary nature (KS 70-80)	14	No	No	No	Negative	Negative	Negative	Negative	Negative	Negative	Negative	Negative	Small	Negative	1.02	Moderate	5	100 mg/dL	0.2 EU/dL	Negative	Negative
152	Negative	Negative	Grade 0	Negative		Male	18	176	44	14.2045	36.5	80	1: Restricted in physically strenuous activity but ambulatory and able to carry out work of a light or sedentary nature (KS 70-80)	14	No	Yes	No	Negative	Negative	Negative	Negative	Negative	Negative	Negative	Negative	Negative	Negative	<=1.005	Negative	6	Negative	0.2 EU/dL	Negative	Negative
153	Negative	Positive	Grade 0	Negative		Female	18	166.6	52	18.735	35.7	114	1: Restricted in physically strenuous activity but ambulatory and able to carry out work of a light or sedentary nature (KS 70-80)	30	No	No	No	Negative	Negative	Negative	Negative	Contaminated	Negative	Negative	Negative	Negative	Negative	1.02	Negative	6	Negative	0.2 EU/dL	Negative	Negative
154	Positive	Positive	Grade 0	Positive	220	Female	28	166	40	14.5159	38.1	104	2: Ambulatory and capable of all self-care but unable to carry out any work activities. Out of bed > 50% (KS 50-60)	180	No	No	No	Positive	Positive	Negative	Positive for TB		Positive for TB		Negative	Negative	Negative	<=1.005	Negative	7	Negative	0.2 EU/dL	Negative	Moderate
155	Positive	Positive	Grade 0	Negative		Male	28	180.5	64	19.6438	37.6	99	1: Restricted in physically strenuous activity but ambulatory and able to carry out work of a light or sedentary nature (KS 70-80)	150	No	No	No	Positive	Positive	Negative	Positive for TB		Positive for TB
156	Negative	Positive	Grade 0	Negative		Female	22	153	45	19.2234	36	72	0: Fully active, able to carry on all pre-disease activities with restriction (KS 90-100)	30	No	No	No	Negative	Negative	Negative	Contaminated	Negative	Negative	Negative	Negative	Negative	Negative	1.01	Negative	7	Negative	1.0 EU/dL	Positive	Large
157	Negative	Negative	Grade 0	Positive	115	Male	28	172	46	15.5489	37.4	104	2: Ambulatory and capable of all self-care but unable to carry out any work activities. Out of bed > 50% (KS 50-60)	60	No	Yes	No	Negative	Negative	Negative	Negative	Negative	Negative	Negative	Negative	Moderate	Trace	1.025	Trace-intact	6	30 mg/dL	1.0 EU/dL	Negative	Negative
158	Negative	Negative	Grade 0	Negative		Female	30	157	41	16.6335	38	141	1: Restricted in physically strenuous activity but ambulatory and able to carry out work of a light or sedentary nature (KS 70-80)	21	No	No	No	Negative	Negative	Negative	Negative	Negative	Negative	Negative	Negative	Negative	Negative	1.01	Trace-intact	5.5	Negative	2.0 EU/dL	Negative	Negative
159	Negative	Positive	Grade 0	Negative		Male	18	178	59	18.6214	36.6	82	1: Restricted in physically strenuous activity but ambulatory and able to carry out work of a light or sedentary nature (KS 70-80)	60	No	No	No	Negative	Negative	Negative	Contaminated	Negative	Negative	Negative	Negative	Negative	Negative	1.02	Negative	6.5	Negative	1.0 EU/dL	Negative	Trace
160	Positive	Positive	Grade 1	Negative		Male	29	176	61	19.6927	37.9	110	1: Restricted in physically strenuous activity but ambulatory and able to carry out work of a light or sedentary nature (KS 70-80)	180	No	No	No	Positive	Positive	Negative	Positive for TB		Positive for TB		Negative	Negative	Negative	1.015	Negative	5.5	Negative	0.2 EU/dL	Negative	Negative
161	Positive	Negative	Grade 0	Positive	275	Male	39	171	41	14.0214	37.8	91	2: Ambulatory and capable of all self-care but unable to carry out any work activities. Out of bed > 50% (KS 50-60)	90	No	No	No	Positive	Positive	Positive	Positive for TB		Positive for TB		Negative	Negative	Negative	1.015	Negative	7	Negative	0.2 EU/dL	Negative	Moderate
162	Negative	Negative	Grade 0	Positive	310	Female	29	160	42	16.4062	35.8	92	1: Restricted in physically strenuous activity but ambulatory and able to carry out work of a light or sedentary nature (KS 70-80)	14	No	No	No	Negative	Negative	Negative	Negative	Negative	Negative	Negative	Negative	Negative	Negative	1.02	Negative	7	Negative	0.2 EU/dL	Negative	Negative
163	Positive	Negative	Grade 0	Negative		Female	53	178.5	54	16.948	37.7	93	1: Restricted in physically strenuous activity but ambulatory and able to carry out work of a light or sedentary nature (KS 70-80)	120	No	No	No	Positive	Positive	Negative	Positive for TB		Positive for TB		Negative	Negative	Negative	1.015	Negative	7.5	Negative	0.2 EU/dL	Negative	Negative
164	Positive	Positive	Grade 0	Negative		Male	35	168.9	59	20.682	36.3	91	0: Fully active, able to carry on all pre-disease activities with restriction (KS 90-100)	30	No	No	No	Positive	Positive	Positive	Contaminated		Contaminated		Negative	Negative	Negative	1.02	Negative	6	Negative	0.2 EU/dL	Negative	Negative
165	Positive	Negative	Grade 0	Negative		Female	19	159.4	61	24.0078	37.6	83	0: Fully active, able to carry on all pre-disease activities with restriction (KS 90-100)	180	No	No	No	Positive	Positive	Positive	Positive for TB		Positive for TB		Negative	Negative	Negative	1.01	Negative	7	Negative	1.0 EU/dL	Negative	Trace
166	Negative	Negative	Grade 0	Negative		Female	27	164.8	60	22.0921	37.2	102	1: Restricted in physically strenuous activity but ambulatory and able to carry out work of a light or sedentary nature (KS 70-80)	14	No	Yes	No	Negative	Negative	Negative	Contaminated	Negative	Negative	Negative	Negative	Negative	Negative	1.02	Negative	7	Negative	0.2 EU/dL	Negative	Negative
167	Negative	Negative	Grade 0	Positive	430	Female	34	179	59	18.4139	38.1	91	2: Ambulatory and capable of all self-care but unable to carry out any work activities. Out of bed > 50% (KS 50-60)	14	No	No	No	Negative	Negative	Negative	Contaminated	Negative	Negative	Negative	Negative	Negative	Negative	1.02	Moderate	5.5	100 mg/dL	0.2 EU/dL	Negative	Negative
168	Positive	Negative	Grade 0	Negative		Male	36	174.2	92	30.3174	36.6	93	1: Restricted in physically strenuous activity but ambulatory and able to carry out work of a light or sedentary nature (KS 70-80)	45	No	No	No	Positive	Positive	Negative	Positive for TB		Positive for TB		Negative	Negative	Negative	1.01	Negative	7	30 mg/dL	1.0 EU/dL	Negative	Negative
169	Positive	Negative	Grade 0	Negative		Male	48	182	59	17.8119	37.8	69	1: Restricted in physically strenuous activity but ambulatory and able to carry out work of a light or sedentary nature (KS 70-80)	14	No	No	No	Positive	Positive	Negative	Positive for TB		Positive for TB		Negative	Negative	Negative	1.025	Negative	5.5	Negative	0.2 EU/dL	Negative	Negative
170	Negative	Negative	Grade 0	Positive	292	Female	21	174	77	25.4327	36.7	96	1: Restricted in physically strenuous activity but ambulatory and able to carry out work of a light or sedentary nature (KS 70-80)	30	No	No	No	Negative	Negative	Negative	Negative	Negative	Negative	Negative	Negative	Negative	Negative	1.01	Negative	7	Negative	0.2 EU/dL	Negative	Negative
171	Positive	Negative	Grade 0	Negative		Male	44	177	53	16.9172	38.1	79	1: Restricted in physically strenuous activity but ambulatory and able to carry out work of a light or sedentary nature (KS 70-80)	180	No	No	No	Positive	Positive	Negative	Positive for TB		Positive for TB		Negative	Negative	Negative	1.02	Negative	7	Negative	0.2 EU/dL	Negative	Negative
172	Positive	Positive	Grade 1	Positive	110	Male	28	176	55	17.7557	37.4	113	2: Ambulatory and capable of all self-care but unable to carry out any work activities. Out of bed > 50% (KS 50-60)	21	No	No	No	Positive	Positive	Negative	Positive for TB		Positive for TB		Negative	Small	Negative	1.025	Negative	5.5	30 mg/dL	0.2 EU/dL	Negative	Negative
173	Negative	Negative	Grade 1	Negative		Male	34	184	46	13.587	38.1	91	2: Ambulatory and capable of all self-care but unable to carry out any work activities. Out of bed > 50% (KS 50-60)	210	Yes	No	No	Negative	Negative	Negative	Negative	Negative	Negative	Negative	Negative	Negative	Negative	1.01	Negative	5.5	Negative	0.2 EU/dL	Negative	Negative
174	Negative	Negative	Grade 0	Negative		Male	40	178.5	67	21.028	37.1	92	1: Restricted in physically strenuous activity but ambulatory and able to carry out work of a light or sedentary nature (KS 70-80)	14	No	Yes	No	Negative	Negative	Negative	Negative	Negative	Negative	Negative	Negative	Negative	Negative	1.01	Negative	6.5	Negative	0.2 EU/dL	Negative	Trace
175	Negative	Negative	Grade 0	Negative		Male	40	180	47	14.5062	37.4	87	1: Restricted in physically strenuous activity but ambulatory and able to carry out work of a light or sedentary nature (KS 70-80)	21	No	No	No	Negative	Positive (Trace)	Negative	Negative	Negative	Negative	Negative	Negative	Negative	Negative	<=1.005	Negative	5.5	Negative	0.2 EU/dL	Negative	Negative
176	Negative	Negative	Grade 0	Positive	60	Male	43	165.9	58	21.0734	37.7	87	1: Restricted in physically strenuous activity but ambulatory and able to carry out work of a light or sedentary nature (KS 70-80)	21	No	Yes	No	Negative	Negative	Negative	Negative	Negative	Negative	Negative	Negative	Negative	Negative	1.015	Negative	5.5	Trace	0.2 EU/dL	Negative	Negative
177	Negative	Positive	Grade 0	Positive	197	Female	24	160.5	44	17.0806	38.8	128	2: Ambulatory and capable of all self-care but unable to carry out any work activities. Out of bed > 50% (KS 50-60)	150	No	Yes	No	Negative	Negative	Negative	Negative	Negative	Negative	Negative	100 mg/dL	Small	80 mg/dL	>=1.030	Large	5.5	>=300 mg/dL	1.0 EU/dL	Negative	Negative
178	Negative	Positive	Grade 0	Negative		Female	32	173.2	68	22.668	36.4	74	0: Fully active, able to carry on all pre-disease activities with restriction (KS 90-100)	30	No	No	No	Negative	Negative	Negative	Contaminated	Negative	Negative	Negative	Negative	Negative	Negative	1.015	Negative	8.5	Negative	0.2 EU/dL	Negative	Negative
179	Negative	Negative	Grade 0	Negative		Female	18	172	55	18.5911	37.4	117	1: Restricted in physically strenuous activity but ambulatory and able to carry out work of a light or sedentary nature (KS 70-80)	14	No	No	No	Negative	Negative	Negative	Negative	Negative	Negative	Negative	Negative	Negative	Negative	1.01	Trace-intact	6.5	Negative	0.2 EU/dL	Negative	Negative
180	Positive	Negative	Grade 0	Negative		Male	30	174	59	19.4874	36.8	120	1: Restricted in physically strenuous activity but ambulatory and able to carry out work of a light or sedentary nature (KS 70-80)	90	Yes	No	No	Positive	Positive	Negative	Positive for TB		Positive for TB		Negative	Negative	Negative	<=1.005	Negative	6.5	Negative	1.0 EU/dL	Negative	Negative
181	Positive	Positive	Grade 0	Negative		Male	46	167.5	43	15.3264	36.4	94	0: Fully active, able to carry on all pre-disease activities with restriction (KS 90-100)	40	Yes	No	No	Positive	Positive	Negative	Positive for TB		Positive for TB		Negative	Negative	Negative	<=1.005	Negative	5.5	Negative	0.2 EU/dL	Negative	Negative
182	Positive	Negative	Grade 0	Negative		Male	24	169.5	58	20.1878	36.4	107	0: Fully active, able to carry on all pre-disease activities with restriction (KS 90-100)	60	No	No	No	Positive	Positive	Negative	Positive for TB		Positive for TB		Negative	Negative	Negative	<=1.005	Negative	5.5	Negative	0.2 EU/dL	Negative	Small
183	Negative	Negative	Grade 0	Positive	630	Male	21	170.4	55.3	19.0452	36.7	66	1: Restricted in physically strenuous activity but ambulatory and able to carry out work of a light or sedentary nature (KS 70-80)	30	No	No	No	Negative	Negative	Negative	Contaminated	Negative	Negative	Negative	Negative	Negative	Negative	1.01	Negative	5.5	Negative	0.2 EU/dL	Negative	Negative
184	Negative	Positive	Grade 0	Negative		Female	24	163.5	75	28.056	36.5	82	1: Restricted in physically strenuous activity but ambulatory and able to carry out work of a light or sedentary nature (KS 70-80)	14	No	No	No	Negative	Negative	Negative	Contaminated	Negative	Negative	Negative	Negative	Negative	Negative	1.025	Negative	6	Negative	0.2 EU/dL	Negative	Moderate
185	Positive	Negative	Grade 0	Negative		Male	27	177.5	61	19.3612	38.1	111	1: Restricted in physically strenuous activity but ambulatory and able to carry out work of a light or sedentary nature (KS 70-80)	90	No	No	No	Positive	Positive	Negative	Positive for TB		Positive for TB		Negative	Negative	Negative	1.015	Trace-intact	5.5	Negative	0.2 EU/dL	Negative	Negative
186	Negative	Negative	Grade 0	Positive	154	Male	45	175	63	20.5714	36	88	1: Restricted in physically strenuous activity but ambulatory and able to carry out work of a light or sedentary nature (KS 70-80)	21	No	No	No	Negative	Negative	Negative	Negative	Negative	Negative	Negative	Negative	Negative	Negative	1.02	Trace-intact	6	Negative	0.2 EU/dL	Positive	Negative
187	Negative	Negative	Grade 0	Positive	255	Female	39	169	60	21.0077	37.8	81	1: Restricted in physically strenuous activity but ambulatory and able to carry out work of a light or sedentary nature (KS 70-80)	150	No	No	No	Negative	Negative	Negative	Negative	Negative	Negative	Negative	Negative	Negative	Negative	1.015	Negative	8.5	Trace	0.2 EU/dL	Positive	Small
188	Negative	Negative	Grade 0	Negative		Female	19	180	75	23.1481	37.5	86	1: Restricted in physically strenuous activity but ambulatory and able to carry out work of a light or sedentary nature (KS 70-80)	60	No	No	No	Negative	Negative	Negative	Contaminated	Negative	Negative	Negative	Negative	Negative	Negative	1.02	Negative	6.5	30 mg/dL	0.2 EU/dL	Negative	Negative
189	Negative	Negative	Grade 0	Negative		Female	65	168	51	18.0697	37.4	74	1: Restricted in physically strenuous activity but ambulatory and able to carry out work of a light or sedentary nature (KS 70-80)	14	No	No	No	Negative	Negative	Negative	Negative	Negative	Negative	Negative	Negative	Negative	Negative	1.02	Negative	7	Negative	0.2 EU/dL	Negative	Negative
190	Positive	Positive	Grade 0	Positive	370	Female	35	167.5	55	19.6035	37.6	108	1: Restricted in physically strenuous activity but ambulatory and able to carry out work of a light or sedentary nature (KS 70-80)	21	No	No	No	Positive	Positive	Negative	Positive for TB		Positive for TB		Negative	Negative	Negative	1.02	Negative	6	Negative	0.2 EU/dL	Negative	Trace
191	Positive	Positive	Grade 0	Negative		Female	31	162.5	51.3	19.4272	36.3	103	1: Restricted in physically strenuous activity but ambulatory and able to carry out work of a light or sedentary nature (KS 70-80)	30	No	Yes	No	Positive	Positive	Negative	Positive for TB		Positive for TB		Negative	Negative	Negative	1.01	Small	5.5	Negative	0.2 EU/dL	Negative	Negative
192	Negative	Negative	Grade 0	Negative		Male	42	175.8	50	16.1783	37	118	1: Restricted in physically strenuous activity but ambulatory and able to carry out work of a light or sedentary nature (KS 70-80)	60	Yes	No	No	Negative	Negative	Negative	Negative	Negative	Negative	Negative	Negative	Negative	Negative	<=1.005	Negative	6	Trace	0.2 EU/dL	Negative	Negative
193	Negative	Negative	Grade 1	Negative		Male	35	182	40	12.0758	38.1	123	2: Ambulatory and capable of all self-care but unable to carry out any work activities. Out of bed > 50% (KS 50-60)	14	Yes	Yes	No	Negative	Negative	Negative	Negative	Negative	Negative	Negative	Negative	Negative	Negative	<=1.005	Negative	5.5	Negative	0.2 EU/dL	Negative	Negative
194	Negative	Negative	Grade 0	Negative		Male	58	172	56	18.9292	36	80	1: Restricted in physically strenuous activity but ambulatory and able to carry out work of a light or sedentary nature (KS 70-80)	14	No	No	No	Negative	Negative	Negative	Negative	Negative	Negative	Negative	Negative	Negative	Negative	1.02	Negative	5.5	Negative	0.2 EU/dL	Negative	Negative
195	Negative	Negative	Grade 0	Negative		Male	28	174	62	20.4783	37.2	76	1: Restricted in physically strenuous activity but ambulatory and able to carry out work of a light or sedentary nature (KS 70-80)	14	No	No	No	Negative	Negative	Negative	Contaminated	Negative	Negative	Negative	Negative	Negative	Negative	1.02	Negative	6	Negative	0.2 EU/dL	Negative	Negative
196	Positive	Positive	Grade 0	Negative		Female	24	161	52.2	20.1381	37.5	67	0: Fully active, able to carry on all pre-disease activities with restriction (KS 90-100)	28	No	No	No	Positive	Positive	Negative	Positive for TB		Positive for TB		Negative	Negative	Negative	1.015	Trace-intact	7	Negative	0.2 EU/dL	Negative	Negative
197	Negative	Negative	Grade 0	Negative		Female	40	169	70	24.5089	36.8	73	2: Ambulatory and capable of all self-care but unable to carry out any work activities. Out of bed > 50% (KS 50-60)	30	No	Yes	No	Negative	Negative	Negative	Contaminated	Negative	Negative	Negative	Negative	Negative	Negative	1.02	Negative	7.5	Negative	0.2 EU/dL	Negative	Negative
198	Negative	Negative	Grade 0	Negative		Female	18	155.6	42.5	17.5537	37.9	90	1: Restricted in physically strenuous activity but ambulatory and able to carry out work of a light or sedentary nature (KS 70-80)	16	No	No	No	Negative	Negative	Negative	Negative	Negative	Negative	Negative	Negative	Negative	Negative	<=1.005	Moderate	6	Negative	0.2 EU/dL	Negative	Trace
199	Positive	Negative	Grade 0	Negative		Female	25	164.7	57	21.013	35.9	88	0: Fully active, able to carry on all pre-disease activities with restriction (KS 90-100)	30	No	No	No	Negative	Negative	Negative	Positive for TB	Negative	Positive for TB	Negative	Negative	Negative	Negative	1.02	Moderate	5.5	Negative	0.2 EU/dL	Positive	Negative
200	Positive	Negative	Grade 0	Negative		Male	21	172.5	46.7	15.6942	36.7	101	0: Fully active, able to carry on all pre-disease activities with restriction (KS 90-100)	30	No	Yes	No	Positive	Positive	Negative	Negative		Positive for TB		Negative	Negative	Negative	1.015	Negative	6.5	Trace	0.2 EU/dL	Negative	Negative
201	Negative	Negative	Grade 0	Negative		Female	23	169	45	15.7558	36.7	78	1: Restricted in physically strenuous activity but ambulatory and able to carry out work of a light or sedentary nature (KS 70-80)	14	No	No	No	Negative	Negative	Negative	Negative	Negative	Negative	Negative	Negative	Negative	Negative	<=1.005	Negative	5.5	Negative	0.2 EU/dL	Negative	Negative
202	Positive	Positive	Grade 0	Positive	230	Female	24	177	49	15.6405	38.1	95	2: Ambulatory and capable of all self-care but unable to carry out any work activities. Out of bed > 50% (KS 50-60)	60	No	No	No	Positive	Positive	Negative	Positive for TB		Positive for TB		Negative	Negative	Negative	1.02	Trace-intact	5.5	100 mg/dL	0.2 EU/dL	Negative	Small
203	Negative	Negative	Grade 0	Negative		Male	19	170	59	20.4152	37.4	96	1: Restricted in physically strenuous activity but ambulatory and able to carry out work of a light or sedentary nature (KS 70-80)	21	No	No	No	Negative	Negative	Negative	Contaminated	Negative	Negative	Negative	Negative	Negative	Negative	1.02	Negative	7	Negative	0.2 EU/dL	Negative	Negative
204	Positive	Positive	Grade 0	Negative		Male	24	172	42	14.1969	37.8	104	2: Ambulatory and capable of all self-care but unable to carry out any work activities. Out of bed > 50% (KS 50-60)	60	Yes	No	No	Positive	Positive	Negative	Positive for TB		Positive for TB		Negative	Negative	Negative	1.015	Negative	7.5	Trace	2.0 EU/dL	Negative	Negative
205	Positive	Negative	Grade 0	Positive	213	Male	26	185	56	16.3623	37	102	1: Restricted in physically strenuous activity but ambulatory and able to carry out work of a light or sedentary nature (KS 70-80)	45	No	No	No	Positive	Positive	Negative	Positive for TB		Positive for TB		Negative	Small	Negative	1.015	Negative	8.5	30 mg/dL	4.0 EU/dL	Negative	Negative
206	Negative	Positive	Grade 0	Negative		Female	24	165.5	43	15.699	37.8	96	1: Restricted in physically strenuous activity but ambulatory and able to carry out work of a light or sedentary nature (KS 70-80)	14	No	No	No	Negative	Negative	Negative	Negative	Negative	Negative	Negative	Negative	Negative	Negative	1.015	Negative	7	Negative	0.2 EU/dL	Negative	Negative
207	Negative	Negative	Grade 0	Negative		Male	50	170.8	64	21.9384	36.4	71	0: Fully active, able to carry on all pre-disease activities with restriction (KS 90-100)	30	No	No	No	Negative	Negative	Negative	Negative	Negative	Negative	Negative	Negative	Negative	Negative	1.015	Negative	5	Negative	0.2 EU/dL	Negative	Negative
208	Positive	Positive	Grade 0	Positive	297	Female	30	158.9	53.8	21.3076	36.1	102	1: Restricted in physically strenuous activity but ambulatory and able to carry out work of a light or sedentary nature (KS 70-80)	30	No	No	No	Positive	Positive	Negative	Positive for TB		Positive for TB		Negative	Negative	Negative	1.015	Negative	7.5	Negative	0.2 EU/dL	Negative	Negative
209	Positive	Negative	Grade 0	Negative		Female	30	173.4	50	16.6292	37	118	1: Restricted in physically strenuous activity but ambulatory and able to carry out work of a light or sedentary nature (KS 70-80)	68	No	No	No	Positive	Positive	Negative	Positive for TB		Positive for TB		Negative	Negative	Negative	1.015	Trace-lysed	7.5	Negative	0.2 EU/dL	Negative	Negative
210	Negative	Negative	Grade 0	Negative		Female	40	176	21	6.77944	36.8	85	1: Restricted in physically strenuous activity but ambulatory and able to carry out work of a light or sedentary nature (KS 70-80)	21	No	No	No	Negative	Negative	Negative	Negative	Negative	Negative	Negative	Negative	Negative	Negative	1.015	Negative	>=9.0	30 mg/dL	1.0 EU/dL	Negative	Negative
211	Positive	Positive	Grade 0	Negative		Male	19	184.5	59	17.3324	37.4	100	2: Ambulatory and capable of all self-care but unable to carry out any work activities. Out of bed > 50% (KS 50-60)	90	No	No	No	Positive	Positive	Negative	Positive for TB		Positive for TB		Negative	Negative	Negative	1.015	Negative	8.5	Negative	0.2 EU/dL	Negative	Negative
212	Negative	Negative	Grade 0	Positive	149	Female	37	166	54	19.5965	36.7	86	2: Ambulatory and capable of all self-care but unable to carry out any work activities. Out of bed > 50% (KS 50-60)	30	No	Yes	No	Negative	Negative	Negative	Negative	Negative	Negative	Negative	Negative	Negative	Negative	1.01	Negative	7.5	Negative	0.2 EU/dL	Negative	Negative
213	Negative	Positive	Grade 0	Negative		Male	39	178.6	56	17.556	34.8	88	1: Restricted in physically strenuous activity but ambulatory and able to carry out work of a light or sedentary nature (KS 70-80)	180	No	No	No	Negative	Negative	Negative	Negative	Negative	Negative	Negative	Negative	Small	Negative	>=1.030	Negative	5	Trace	0.2 EU/dL	Negative	Negative
214	Positive	Positive	Grade 3	Positive	65	Male	29	167	50	17.9282	38.3	121	2: Ambulatory and capable of all self-care but unable to carry out any work activities. Out of bed > 50% (KS 50-60)	60	No	No	No	Positive	Positive	Positive	Positive for TB		Positive for TB		Negative	Negative	Negative	1.015	Large	6.5	100 mg/dL	1.0 EU/dL	Negative	Negative
215	Positive	Negative	Grade 0	Negative		Female	28	181	70	21.3669	36.5	105	1: Restricted in physically strenuous activity but ambulatory and able to carry out work of a light or sedentary nature (KS 70-80)	90	No	No	No	Positive	Positive	Negative	Positive for TB		Positive for TB		Negative	Negative	Negative	1.02	Negative	7	Trace	1.0 EU/dL	Negative	Negative
216	Positive	Negative	Grade 0	Negative		Male	34	176	61	19.6927	37.6	78	1: Restricted in physically strenuous activity but ambulatory and able to carry out work of a light or sedentary nature (KS 70-80)	14	Yes	Yes	No	Negative	Negative	Negative	Positive for TB	Negative	Negative	Negative	Negative	Negative	Trace	1.02	Negative	6.5	Negative	0.2 EU/dL	Negative	Negative
217	Positive	Positive	Grade 0	Negative		Male	20	178	53	16.7277	38.1	81	1: Restricted in physically strenuous activity but ambulatory and able to carry out work of a light or sedentary nature (KS 70-80)	120	No	No	No	Positive	Positive	Negative	Positive for NTM		Positive for TB		Negative	Negative	Negative	1.015	Negative	8.5	Negative	0.2 EU/dL	Negative	Negative
218	Negative	Negative	Grade 0	Negative		Female	23	154.6	54	22.593	36.4	89	0: Fully active, able to carry on all pre-disease activities with restriction (KS 90-100)	30	No	No	No	Negative	Negative	Negative	Negative	Negative	Negative	Negative	Negative	Negative	Negative	1.02	Negative	5	Negative	0.2 EU/dL	Negative	Negative
219	Negative	Negative	Grade 0	Positive	794	Female	37	163.7	60.7	22.6512	35.8	65	0: Fully active, able to carry on all pre-disease activities with restriction (KS 90-100)	30	Yes	No	No	Negative	Negative	Negative	Negative	Negative	Negative	Negative	Negative	Negative	Negative	1.02	Negative	8.5	30 mg/dL	0.2 EU/dL	Negative	Negative
220	Positive	Positive	Grade 0	Negative		Male	24	158	43	17.2248	38.1	80	2: Ambulatory and capable of all self-care but unable to carry out any work activities. Out of bed > 50% (KS 50-60)	30	No	No	No	Positive	Positive	Negative	Positive for TB		Positive for TB		Negative	Negative	Negative	1.015	Negative	>=9.0	30 mg/dL	1.0 EU/dL	Negative	Negative
221	Positive	Negative	Grade 0	Negative		Male	28	177	55	17.5556	37.8	82	2: Ambulatory and capable of all self-care but unable to carry out any work activities. Out of bed > 50% (KS 50-60)	90	Yes	No	No	Positive	Positive	Negative	Positive for TB		Positive for TB		Negative	Negative	Negative	1.02	Negative	8.5	Trace	0.2 EU/dL	Negative	Negative
222	Negative	Positive	Grade 0	Negative		Male	30	183	59	17.6177	37.6	111	2: Ambulatory and capable of all self-care but unable to carry out any work activities. Out of bed > 50% (KS 50-60)	120	No	No	No	Negative	Negative	Negative	Contaminated		Negative		Negative	Negative	Negative	1.02	Negative	6	Negative	0.2 EU/dL	Negative	Negative
223	Negative	Negative	Grade 0	Negative		Female	34	182	86	25.963	36.4	99	1: Restricted in physically strenuous activity but ambulatory and able to carry out work of a light or sedentary nature (KS 70-80)	14	No	No	No	Negative	Negative	Negative	Negative	Negative	Negative	Negative	Negative	Negative	Negative	1.02	Negative	7	Negative	0.2 EU/dL	Positive	Negative
224	Negative	Positive	Grade 0	Positive	41	Female	27	165	39	14.3251	37.9	142	2: Ambulatory and capable of all self-care but unable to carry out any work activities. Out of bed > 50% (KS 50-60)	30	No	No	No	Negative	Negative	Negative	Contaminated	Negative	Negative	Negative	Negative	Negative	Negative	1.015	Negative	7.5	Trace	0.2 EU/dL	Negative	Negative
225	Negative	Negative	Grade 0	Positive	270	Male	32	173	61	20.3816	37.5	91	2: Ambulatory and capable of all self-care but unable to carry out any work activities. Out of bed > 50% (KS 50-60)	120	Yes	No	No	Negative	Positive (Trace)	Negative	Contaminated	Negative	Negative	Negative	Negative	Small	Negative	1.025	Negative	5.5	30 mg/dL	>=8.0 EU/dL	Negative	Negative
226	Negative	Negative	Grade 0	Positive	415	Female	18	170	61	21.1073	36	93	2: Ambulatory and capable of all self-care but unable to carry out any work activities. Out of bed > 50% (KS 50-60)	14	No	No	No	Negative	Negative	Negative	Negative	Negative	Negative	Negative	Negative	Negative	Negative	1.02	Negative	6	Negative	0.2 EU/dL	Negative	Large
227	Negative	Negative	Grade 0	Negative		Male	24	173	64	21.3839	36.4	88	1: Restricted in physically strenuous activity but ambulatory and able to carry out work of a light or sedentary nature (KS 70-80)	14	No	No	No	Negative	Negative	Negative	Negative	Negative	Negative	Negative	Negative	Negative	Negative	1.015	Negative	8.5	Negative	0.2 EU/dL	Negative	Negative
228	Positive	Negative	Grade 1	Negative		Female	26	156	31	12.7383	35.4	128	2: Ambulatory and capable of all self-care but unable to carry out any work activities. Out of bed > 50% (KS 50-60)	90	No	No	No	Positive	Positive	Positive (Trace)	Positive for TB		Positive for TB		Negative	Negative	Negative	>=1.030	Negative	5.5	100 mg/dL	0.2 EU/dL	Negative	Negative
229	Negative	Negative	Grade 0	Negative		Female	21	168	56	19.8413	37.1	130	1: Restricted in physically strenuous activity but ambulatory and able to carry out work of a light or sedentary nature (KS 70-80)	14	No	No	No	Negative	Negative	Negative	Negative	Negative	Negative	Negative	Negative	Negative	Negative	1.015	Negative	7	Negative	0.2 EU/dL	Negative	Negative
230	Negative	Negative	Grade 0	Negative		Female	22	170	56	19.3772	37.3	64	1: Restricted in physically strenuous activity but ambulatory and able to carry out work of a light or sedentary nature (KS 70-80)	14	No	No	No	Negative	Negative	Negative	Negative	Negative	Negative	Negative	Negative	Negative	Negative	1.02	Negative	6	Negative	0.2 EU/dL	Negative	Moderate
231	Negative	Positive	Grade 0	Negative		Female	22	158	71	28.441	36.1	80	1: Restricted in physically strenuous activity but ambulatory and able to carry out work of a light or sedentary nature (KS 70-80)	30	No	No	No	Negative	Negative	Negative	Negative	Negative	Negative	Negative	Negative	Negative	Negative	<=1.005	Trace-intact	6.5	Negative	0.2 EU/dL	Negative	Moderate
232	Negative	Negative	Grade 0	Negative		Female	26	173	65	21.7181	36.5	75	1: Restricted in physically strenuous activity but ambulatory and able to carry out work of a light or sedentary nature (KS 70-80)	14	No	No	No	Negative	Negative	Negative	Negative	Negative	Negative	Negative	Negative	Negative	Negative	1.015	Moderate	7	Negative	0.2 EU/dL	Negative	Negative
233	Negative	Positive	Grade 0	Positive	211	Female	55	167	40	14.3426	37.6	91	2: Ambulatory and capable of all self-care but unable to carry out any work activities. Out of bed > 50% (KS 50-60)	14	No	No	No	Negative	Negative	Negative	Negative	Negative	Negative	Negative	500 mg/dL	Negative	Negative	1.015	Trace-intact	7	100 mg/dL	0.2 EU/dL	Negative	Negative
234	Negative	Positive	Grade 0	Positive	370	Female	37	175	54	17.6327	37.4	118	2: Ambulatory and capable of all self-care but unable to carry out any work activities. Out of bed > 50% (KS 50-60)	14	No	Yes	No	Negative	Positive (Trace)	Negative	Contaminated	Contaminated	Negative	Negative	Negative	Negative	Negative	<=1.005	Negative	6	Negative	0.2 EU/dL	Negative	Negative
235	Negative	Negative	Grade 0	Negative		Male	30	181	54	16.483	37.8	121	2: Ambulatory and capable of all self-care but unable to carry out any work activities. Out of bed > 50% (KS 50-60)	30	No	No	No	Negative	Negative	Negative	Negative	Negative	Negative	Negative	Negative	Negative	Negative	1.015	Negative	7	Trace	0.2 EU/dL	Negative	Negative
236	Negative	Negative	Grade 0	Negative		Male	22	167.8	54	19.1783	36.7	87	1: Restricted in physically strenuous activity but ambulatory and able to carry out work of a light or sedentary nature (KS 70-80)	60	No	No	No	Negative	Negative	Negative	Negative	Negative	Negative	Negative	Negative	Negative	Negative	1.015	Negative	>=9.0	30 mg/dL	0.2 EU/dL	Negative	Negative
237	Positive	Positive	Grade 0	Negative		Female	28	162	54	20.5761	36.1	110	1: Restricted in physically strenuous activity but ambulatory and able to carry out work of a light or sedentary nature (KS 70-80)	30	No	No	No	Positive	Positive	Negative	Positive for TB		Positive for TB		Negative	Negative	Negative	1.02	Negative	7	Negative	0.2 EU/dL	Negative	Trace
238	Positive	Positive	Grade 1	Negative		Male	45	174.5	49.9	16.3874	36.4	100	2: Ambulatory and capable of all self-care but unable to carry out any work activities. Out of bed > 50% (KS 50-60)	30	Yes	No	No	Positive	Positive	Negative	Positive for TB		Positive for TB		Negative	Negative	Negative	1.01	Negative	7	Negative	0.2 EU/dL	Negative	Negative
239	Positive	Negative	Grade 0	Negative		Female	18	157.9	53	21.2575	37.9	115	1: Restricted in physically strenuous activity but ambulatory and able to carry out work of a light or sedentary nature (KS 70-80)	30	No	No	No	Positive	Positive	Negative	Positive for TB		Positive for TB		100 mg/dL	Large	15 mg/dL	1.02	Negative	6	100 mg/dL	1.0 EU/dL	Positive	Large
240	Negative	Negative	Grade 0	Negative		Male	27	178	45	14.2028	36.4	125	1: Restricted in physically strenuous activity but ambulatory and able to carry out work of a light or sedentary nature (KS 70-80)	30	No	Yes	No	Negative	Negative	Negative	Negative	Negative	Negative	Negative	Negative	Negative	Negative	1.01	Trace-intact	7	Trace	1.0 EU/dL	Negative	Negative
241	Negative	Positive	Grade 0	Negative		Male	32	169	50	17.5064	36.7	63	1: Restricted in physically strenuous activity but ambulatory and able to carry out work of a light or sedentary nature (KS 70-80)	60	No	No	No	Negative	Negative	Negative	Negative	Negative	Negative	Negative	Negative	Negative	Negative	1.025	Negative	6	Negative	0.2 EU/dL	Negative	Negative
242	Positive	Positive	Grade 0	Positive	187	Female	42	169.5	49	17.0552	37.5	127	2: Ambulatory and capable of all self-care but unable to carry out any work activities. Out of bed > 50% (KS 50-60)	60	No	No	No	Positive	Positive	Negative	Positive for TB		Positive for TB		250 mg/dL	Small	Negative	>=1.030	Trace-intact	6	100 mg/dL	0.2 EU/dL	Negative	Trace
243	Positive	Negative	Grade 0	Positive	145	Female	18	164	41	15.2439	37.8	111	2: Ambulatory and capable of all self-care but unable to carry out any work activities. Out of bed > 50% (KS 50-60)	30	No	No	No	Negative	Negative	Negative	Positive for TB	Contaminated	Positive for TB	Negative	Negative	Negative	Negative	1.02	Moderate	7.5	30 mg/dL	0.2 EU/dL	Negative	Negative
244	Negative	Negative	Grade 0	Negative		Male	24	167	52	18.6453	36.2	85	1: Restricted in physically strenuous activity but ambulatory and able to carry out work of a light or sedentary nature (KS 70-80)	14	No	No	No	Negative	Negative	Negative	Negative	Negative	Negative	Negative	Negative	Small	15 mg/dL	1.025	Negative	6	30 mg/dL	0.2 EU/dL	Negative	Negative
245	Negative	Negative	Grade 0	Negative		Male	18	172	61	20.6193	37.6	88	1: Restricted in physically strenuous activity but ambulatory and able to carry out work of a light or sedentary nature (KS 70-80)	14	No	No	No	Negative	Negative	Negative	Contaminated	Contaminated	Negative	Negative	Negative	Negative	Negative	>=1.030	Negative	5.5	Negative	0.2 EU/dL	Negative	Negative
246	Positive	Negative	Grade 0	Negative		Male	38	178	56	17.6745	38.1	96	2: Ambulatory and capable of all self-care but unable to carry out any work activities. Out of bed > 50% (KS 50-60)	60	No	Yes	No	Negative	Positive	Negative	Negative	Negative	Negative	Negative	Negative	Negative	Negative	1.02	Trace-intact	5.5	Negative	0.2 EU/dL	Negative	Negative
247	Positive	Negative	Grade 0	Negative		Female	18	168.5	48	16.906	38.6	101	2: Ambulatory and capable of all self-care but unable to carry out any work activities. Out of bed > 50% (KS 50-60)	45	No	No	No	Positive	Positive	Negative	Positive for TB		Positive for TB		100 mg/dL	Negative	Negative	1.02	Negative	5.5	Negative	0.2 EU/dL	Negative	Negative
248	Positive	Positive	Grade 0	Positive	435	Male	37	177	56	17.8748	38.1	100	2: Ambulatory and capable of all self-care but unable to carry out any work activities. Out of bed > 50% (KS 50-60)	90	No	No	No	Positive	Positive	Negative	Positive for TB		Positive for TB		Negative	Negative	Negative	1.025	Negative	6.5	30 mg/dL	0.2 EU/dL	Negative	Negative
249	Negative	Negative	Grade 0	Negative		Female	30	171	75	25.6489	36.8	97	2: Ambulatory and capable of all self-care but unable to carry out any work activities. Out of bed > 50% (KS 50-60)	30	No	Yes	No	Negative	Negative	Negative	Negative	Negative	Negative	Negative	100 mg/dL	Small	Negative	>=1.030	Negative	5.5	Negative	0.2 EU/dL	Negative	Negative
250	Negative	Negative	Grade 0	Negative		Male	42	179.4	59	18.3319	37.7	87	1: Restricted in physically strenuous activity but ambulatory and able to carry out work of a light or sedentary nature (KS 70-80)	30	No	No	No	Negative	Negative	Negative	Negative	Negative	Negative	Negative	Negative	Negative	Negative	1.015	Negative	6	Negative	0.2 EU/dL	Negative	Negative
251	Positive	Positive	Grade 0	Negative		Male	24	159	39	15.4266	38.1	97	2: Ambulatory and capable of all self-care but unable to carry out any work activities. Out of bed > 50% (KS 50-60)	60	No	No	No	Positive	Positive	Negative	Positive for TB		Negative		100 mg/dL	Moderate	40 mg/dL	1.015	Negative	6	Trace	>=8.0 EU/dL	Negative	Negative
252	Negative	Negative	Grade 0	Negative		Male	22	181	64	19.5354	36.5	82	1: Restricted in physically strenuous activity but ambulatory and able to carry out work of a light or sedentary nature (KS 70-80)	14	Yes	No	No	Negative	Negative	Negative	Negative	Negative	Negative	Negative	Negative	Negative	Negative	1.02	Negative	5.5	Negative	0.2 EU/dL	Negative	Negative
253	Negative	Negative	Grade 0	Negative		Male	22	167	62	22.231	36.8	83	1: Restricted in physically strenuous activity but ambulatory and able to carry out work of a light or sedentary nature (KS 70-80)	90	No	No	No	Negative	Negative	Negative	Negative	Negative	Negative	Negative	Negative	Negative	Trace	>=1.030	Negative	5.5	Negative	0.2 EU/dL	Negative	Negative
254	Negative	Negative	Grade 0	Negative		Female	22	164	62	23.0518	36.5	94	1: Restricted in physically strenuous activity but ambulatory and able to carry out work of a light or sedentary nature (KS 70-80)	60	No	No	No	Negative	Negative	Negative	Negative	Negative	Negative	Negative	Negative	Negative	Negative	1.02	Negative	7.5	Negative	0.2 EU/dL	Negative	Negative
255	Negative	Negative	Grade 0	Negative		Female	29	171	55	18.8092	37.5	72	2: Ambulatory and capable of all self-care but unable to carry out any work activities. Out of bed > 50% (KS 50-60)	14	No	No	No	Negative	Negative	Negative	Negative	Negative	Negative	Negative	Negative	Negative	Negative	1.015	Negative	6	Negative	0.2 EU/dL	Negative	Negative
256	Positive	Positive	Grade 1	Negative		Female	22	159	42	16.6133	38.9	168	2: Ambulatory and capable of all self-care but unable to carry out any work activities. Out of bed > 50% (KS 50-60)	90	No	No	No	Positive	Positive	Negative	Positive for TB		Positive for TB		Negative	Negative	Negative	<=1.005	Negative	5.5	30 mg/dL	0.2 EU/dL	Negative	Negative
257	Negative	Negative	Grade 0	Negative		Female	41	175	82	26.7755	36.5	87	1: Restricted in physically strenuous activity but ambulatory and able to carry out work of a light or sedentary nature (KS 70-80)	120	No	No	No	Negative	Negative	Negative	Negative	Negative	Negative	Negative	Negative	Negative	Negative	>=1.030	Negative	6	Negative	0.2 EU/dL	Negative	Small
258	Positive	Negative	Grade 0	Negative		Male	24	185.3	61	17.7656	37	108	1: Restricted in physically strenuous activity but ambulatory and able to carry out work of a light or sedentary nature (KS 70-80)	90	No	No	No	Positive	Positive	Negative	Positive for TB		Positive for TB		Negative	Small	Trace	1.01	Negative	6	30 mg/dL	2.0 EU/dL	Negative	Negative
259	Negative	Negative	Grade 0	Negative		Male	55	166.5	53	19.1182	36.3	56	1: Restricted in physically strenuous activity but ambulatory and able to carry out work of a light or sedentary nature (KS 70-80)	30	No	No	No	Negative	Negative	Negative	Negative	Negative	Negative	Negative	Negative	Negative	Negative	1.02	Negative	6.5	Negative	0.2 EU/dL	Negative	Negative
260	Positive	Negative	Grade 0	Negative		Female	21	174	68	22.46	36.7	59	1: Restricted in physically strenuous activity but ambulatory and able to carry out work of a light or sedentary nature (KS 70-80)	14	No	No	No	Negative	Negative	Negative	Negative	Negative	Positive for TB	Negative	Negative	Negative	Negative	1.02	Negative	6	Negative	0.2 EU/dL	Negative	Negative
261	Negative	Negative	Grade 0	Negative		Female	21	174	68	22.46	36.7	59	1: Restricted in physically strenuous activity but ambulatory and able to carry out work of a light or sedentary nature (KS 70-80)	14	No	No	No	Negative	Positive (Trace)	Negative	Negative	Negative	Negative	Negative	Negative	Negative	Negative	1.02	Moderate	6	Negative	1.0 EU/dL	Negative	Negative
262	Positive	Positive	Grade 0	Negative		Male	30	175	52	16.9796	37.8	107	2: Ambulatory and capable of all self-care but unable to carry out any work activities. Out of bed > 50% (KS 50-60)	30	No	Yes	No	Positive	Positive	Negative	Positive for TB		Positive for TB		Negative	Small	Trace	1.02	Negative	5.5	100 mg/dL	1.0 EU/dL	Negative	Negative
263	Negative	Negative	Grade 0	Positive	330	Female	37	169.5	48	16.7071	36.7	106	2: Ambulatory and capable of all self-care but unable to carry out any work activities. Out of bed > 50% (KS 50-60)	90	No	No	No	Negative	Negative	Negative	Negative	Negative	Negative	Contaminated	Negative	Negative	Negative	1.015	Small	6	Negative	0.2 EU/dL	Negative	Negative
264	Positive	Positive	Grade 0	Negative		Male	33	176	46	14.8502	37.7	104	2: Ambulatory and capable of all self-care but unable to carry out any work activities. Out of bed > 50% (KS 50-60)	30	No	No	No	Positive	Positive	Negative	Positive for TB		Positive for TB		Negative	Negative	Negative	1.01	Negative	5	Negative	0.2 EU/dL	Negative	Negative
265	Positive	Positive	Grade 0	Negative		Male	40	181	63	19.2302	38.5	111	3: Capable of only limited self-care , confined to bed or chair > 50% waking hours (KS 30 - 40)	120	No	No	No	Positive	Positive	Negative	Contaminated		Positive for TB		100 mg/dL	Negative	Negative	1.02	Moderate	5.5	30 mg/dL	4.0 EU/dL	Negative	Negative
266	Positive	Positive	Grade 0	Negative		Male	24	166	54	19.5965	37.6	87	2: Ambulatory and capable of all self-care but unable to carry out any work activities. Out of bed > 50% (KS 50-60)	60	No	No	No	Positive	Positive	Negative	Positive for TB		Positive for TB		Negative	Negative	Trace	1.02	Negative	6	Negative	1.0 EU/dL	Negative	Negative
267	Positive	Positive	Grade 0	Negative		Male	36	172.9	45	15.053	37.2	120	1: Restricted in physically strenuous activity but ambulatory and able to carry out work of a light or sedentary nature (KS 70-80)	30	Yes	No	No	Positive	Positive	Negative	Positive for TB		Positive for TB		Negative	Small	Trace	1.02	Negative	6	Trace	1.0 EU/dL	Negative	Negative
268	Positive	Positive	Grade 1	Positive	250	Male	35	172	49	16.563	37.6	137	2: Ambulatory and capable of all self-care but unable to carry out any work activities. Out of bed > 50% (KS 50-60)	120	No	No	No	Positive	Positive	Positive	Positive for TB		Positive for TB		100 mg/dL	Small	15 mg/dL	>=1.030	Moderate	6	>=300 mg/dL	1.0 EU/dL	Negative	Negative
269	Negative	Negative	Grade 0	Positive	378	Female	46	170	36	12.4567	36.7	93	2: Ambulatory and capable of all self-care but unable to carry out any work activities. Out of bed > 50% (KS 50-60)	14	No	Yes	No	Negative	Negative	Negative	Negative	Negative	Negative	Negative	100 mg/dL	Negative	Negative	1.02	Small	6	>=300 mg/dL	0.2 EU/dL	Negative	Negative
270	Negative	Negative	Grade 0	Negative		Female	43	177	68	21.7051	37.1	86	1: Restricted in physically strenuous activity but ambulatory and able to carry out work of a light or sedentary nature (KS 70-80)	60	No	Yes	No	Negative	Negative	Negative	Negative	Negative	Negative	Negative	Negative	Negative	Negative	1.01	Negative	5.5	Negative	0.2 EU/dL	Negative	Negative
271	Negative	Negative	Grade 0	Negative		Male	68	184	52	15.3592	37.5	103	1: Restricted in physically strenuous activity but ambulatory and able to carry out work of a light or sedentary nature (KS 70-80)	120	No	No	No	Negative	Negative	Negative	Negative	Negative	Negative	Negative	Negative	Negative	Negative	1.01	Negative	6	Negative	0.2 EU/dL	Negative	Negative
272	Negative	Negative	Grade 0	Negative		Female	27	169	63	22.0581	37.4	102	1: Restricted in physically strenuous activity but ambulatory and able to carry out work of a light or sedentary nature (KS 70-80)	14	No	No	No	Negative	Negative	Negative	Negative	Negative	Negative	Negative	Negative	Negative	Negative	1.025	Negative	5.5	Negative	0.2 EU/dL	Negative	Negative
273	Positive	Positive	Grade 0	Positive	246	Female	31	161	42	16.2031	37.8	136	2: Ambulatory and capable of all self-care but unable to carry out any work activities. Out of bed > 50% (KS 50-60)	45	No	No	No	Positive	Positive	Negative	Positive for TB		Positive for TB		Negative	Negative	Negative	>=1.030	Negative	5.5	100 mg/dL	0.2 EU/dL	Negative	Negative
274	Negative	Positive	Grade 0	Positive	415	Male	43	167.6	63	22.4281	36.9	79	1: Restricted in physically strenuous activity but ambulatory and able to carry out work of a light or sedentary nature (KS 70-80)	45	No	No	Yes	Negative	Negative	Negative	Negative	Negative	Negative	Negative	Negative	Negative	Negative	1.01	Negative	5.5	Negative	0.2 EU/dL	Negative	Negative
275	Negative	Negative	Grade 0	Negative		Female	18	155	45	18.7305	36.5	82	1: Restricted in physically strenuous activity but ambulatory and able to carry out work of a light or sedentary nature (KS 70-80)	60	No	No	No	Negative	Negative	Negative	Negative	Negative	Negative	Negative	Negative	Negative	Negative	>=1.030	Negative	5.5	Negative	0.2 EU/dL	Negative	Negative
276	Negative	Negative	Grade 0	Negative		Female	35	167.5	54.9	19.5678	38.6	120	2: Ambulatory and capable of all self-care but unable to carry out any work activities. Out of bed > 50% (KS 50-60)	90	No	No	No	Negative	Negative	Negative	Negative	Negative	Negative	Negative	Negative	Small	Trace	>=1.030	Negative	5	30 mg/dL	0.2 EU/dL	Negative	Negative
277	Negative	Negative	Grade 0	Negative		Female	53	153.8	56	23.6742	37	107	1: Restricted in physically strenuous activity but ambulatory and able to carry out work of a light or sedentary nature (KS 70-80)	14	No	Yes	No	Negative	Negative	Negative	Negative	Negative	Negative	Negative	Negative	Negative	Negative	1.015	Negative	6.5	Negative	0.2 EU/dL	Negative	Negative
278	Negative	Positive	Grade 0	Negative		Male	20	170	50	17.301	36.6	73	1: Restricted in physically strenuous activity but ambulatory and able to carry out work of a light or sedentary nature (KS 70-80)	14	Yes	No	No	Negative	Negative	Negative	Negative	Negative	Negative	Negative	Negative	Small	Trace	1.01	Negative	5.5	Negative	2.0 EU/dL	Negative	Negative
279	Positive	Positive	Grade 0	Negative		Male	28	173	46	15.3697	37.4	98	2: Ambulatory and capable of all self-care but unable to carry out any work activities. Out of bed > 50% (KS 50-60)	160	No	No	No	Positive	Positive	Negative	Positive for TB		Positive for TB		Negative	Negative	Negative	1.015	Negative	5.5	Negative	1.0 EU/dL	Negative	Negative
280	Negative	Positive	Grade 0	Negative		Male	18	161	48	18.5178	38.1	96	2: Ambulatory and capable of all self-care but unable to carry out any work activities. Out of bed > 50% (KS 50-60)	120	No	No	No	Negative	Negative	Negative	Negative	Negative	Negative	Negative	100 mg/dL	Small	15 mg/dL	1.025	Small	5.5	100 mg/dL	1.0 EU/dL	Negative	Negative
281	Negative	Negative	Grade 0	Negative		Male	26	173	61	20.3816	35.7	54	1: Restricted in physically strenuous activity but ambulatory and able to carry out work of a light or sedentary nature (KS 70-80)	14	No	No	No	Negative	Negative	Negative	Negative	Negative	Negative	Negative	Negative	Negative	Negative	1.015	Negative	6.5	Negative	0.2 EU/dL	Negative	Trace
282	Negative	Negative	Grade 0	Negative		Female	18	168	59	20.9042	37.6	94	1: Restricted in physically strenuous activity but ambulatory and able to carry out work of a light or sedentary nature (KS 70-80)	14	No	No	No	Negative	Negative	Negative	Negative	Negative	Negative	Negative	Negative	Negative	Negative	>=1.030	Moderate	5	Negative	0.2 EU/dL	Negative	Negative
283	Negative	Negative	Grade 0	Positive	390	Male	57	184	58	17.1314	37.5	96	2: Ambulatory and capable of all self-care but unable to carry out any work activities. Out of bed > 50% (KS 50-60)	14	Yes	No	No	Negative	Negative	Negative	Negative	Negative	Negative	Negative	Negative	Negative	Negative	1.02	Negative	7	Negative	1.0 EU/dL	Negative	Negative
284	Negative	Negative	Grade 0	Negative		Female	47	177	72	22.9819	36.8	102	1: Restricted in physically strenuous activity but ambulatory and able to carry out work of a light or sedentary nature (KS 70-80)	21	No	No	No	Negative	Negative	Negative	Negative	Negative	Negative	Negative	Negative	Small	Trace	1.02	Trace-intact	7.5	>=300 mg/dL	1.0 EU/dL	Negative	Negative
285	Negative	Negative	Grade 0	Positive	55	Male	32	178	48	15.1496	37.4	98	2: Ambulatory and capable of all self-care but unable to carry out any work activities. Out of bed > 50% (KS 50-60)	21	No	No	No	Negative	Negative	Negative	Negative	Negative	Negative	Negative	Negative	Small	Negative	>=1.030	Negative	5.5	30 mg/dL	0.2 EU/dL	Negative	Negative
286	Positive	Negative	Grade 0	Negative		Male	27	162.8	54	20.3744	37.6	141	2: Ambulatory and capable of all self-care but unable to carry out any work activities. Out of bed > 50% (KS 50-60)	30	No	No	No	Positive	Positive	Negative	Positive for TB		Positive for TB		Negative	Small	Negative	1.015	Small	6.5	30 mg/dL	1.0 EU/dL	Negative	Negative
287	Positive	Positive	Grade 0	Negative		Female	28	176.8	80	25.5933	36.7	122	0: Fully active, able to carry on all pre-disease activities with restriction (KS 90-100)	21	No	No	No	Positive	Positive	Negative	Positive for TB		Positive for TB		Negative	Negative	Negative	>=1.030	Negative	5.5	30 mg/dL	0.2 EU/dL	Negative	Negative
288	Positive	Positive	Grade 0	Negative		Male	30	170	50	17.301	37.6	70	2: Ambulatory and capable of all self-care but unable to carry out any work activities. Out of bed > 50% (KS 50-60)	30	No	No	No	Positive	Positive	Negative	Positive for TB		Positive for TB		Negative	Moderate	40 mg/dL	>=1.030	Small	6	100 mg/dL	1.0 EU/dL	Negative	Negative
289	Negative	Positive	Grade 0	Negative		Male	25	176	54	17.4329	37.4	82	1: Restricted in physically strenuous activity but ambulatory and able to carry out work of a light or sedentary nature (KS 70-80)	21	No	No	No	Negative	Negative	Negative	Negative	Negative	Negative	Negative	Negative	Negative	Negative	1.02	Negative	6	Negative	0.2 EU/dL	Negative	Negative
290	Positive	Negative	Grade 0	Positive	371	Male	36	181	65	19.8407	36.9	91	1: Restricted in physically strenuous activity but ambulatory and able to carry out work of a light or sedentary nature (KS 70-80)	150	No	No	No	Positive	Positive	Negative	Positive for TB		Positive for TB		Negative	Negative	Negative	1.015	Negative	7	Negative	0.2 EU/dL	Negative	Negative
291	Positive	Positive	Grade 1	Negative		Male	37	167.6	53	18.8681	37.5	86	2: Ambulatory and capable of all self-care but unable to carry out any work activities. Out of bed > 50% (KS 50-60)	14	No	No	No	Positive	Positive	Negative	Positive for TB		Positive for TB		Negative	Negative	Negative	1.015	Negative	7	Negative	0.2 EU/dL	Negative	Negative
292	Positive	Positive	Grade 1	Positive	405	Male	62	183	64	19.1108	37	93	2: Ambulatory and capable of all self-care but unable to carry out any work activities. Out of bed > 50% (KS 50-60)	21	No	No	No	Positive	Positive	Negative	Positive for TB		Positive for TB		Negative	Negative	Negative	1.01	Negative	5.5	Negative	0.2 EU/dL	Negative	Negative
